# Supplementary material for: Sequencing refractory regions in bird genomes are hotspots for accelerated protein evolution
Source: BMC Ecol Evol. 2021 Sep 18;21:176. doi: 10.1186/s12862-021-01905-7 (PMC8449477; doi:10.1186/s12862-021-01905-7)
Supplement: Supplementary file 1 — Additional file 1: Table S1. List of used species and transcript ID. Manual additions were noted with an extra 1 in the adjacent column. Manual additions were done by looking at gene description and synteny. [file 12862_2021_1905_MOESM1_ESM.xlsx]

## Sheet: manual edits
	Homo sapiens	Lepisosteus oculatus		Alligator mississipiensis		Chrysemys picta bellii		Pogona vitticeps		Python bivittatus		Anser cygnoides domesticus		Apteryx australis mantelli		Aquila chrysaetos canadensis		Calypte anna		Gallus gallus		Pseudopodoces humilis		Struthio camelus australis		Sturnus vulgaris
gene	Transcript	Transcript	Manual	Transcript	Manual	Transcript	Manual	Transcript	Manual	Transcript	Manual	Transcript	Manual	Transcript	Manual	Transcript	Manual	Transcript	Manual	Transcript	Manual	Transcript	Manual	Transcript	Manual	Transcript	Manual
A1CF	NM_014576	XM_006630373		XM_006275910		XM_005292483		XM_020801294		XM_025177723		XM_013178493		XM_013948207		XM_011598905		XM_030453447		XM_421561		XM_014259502		XM_009675116		XM_014882280
A2M	NM_000014			XM_006277280	1	XM_008173632	1	XM_020815420	1	XM_015888123	1	XM_013199862	1	XM_013957977	1	XM_011583148	1	XM_030465137		XM_015292681		XM_005531012		XM_009682843	1	XM_014887327	1
A2ML1	NM_144670			XM_006270606		XM_008173622				XM_025171143		XM_013199890	1	XM_013956214	1	XM_011583153	1	XM_008503237	1	XM_015292744		XM_005531014	1	XM_009687191		XM_014887337	1
A4GALT	NM_017436			XM_006271870		XM_005296685		XM_020808635				XM_013184664								XM_015290446		XM_005531844		XM_009678780		XM_014878968
A4GNT	NM_016161			XM_019489794		XM_005303655		XM_020815931		XM_007433968		XM_013186085		XM_013939808		XM_011595001		XM_008491060		XM_426692		XM_005529593		XM_009665123		XM_014870330
AAAS	NM_015665	XM_006629368		XM_006273343		XM_005307732		XM_020784567		XM_007423730		XM_013201951		XM_013943985		XM_011598132		XM_030468090		XM_015272608		XM_014261811		XM_009677076		XM_014893106
AACS	NM_023928	XM_006640146		XM_006261865		XM_005299573		XM_020788880				XM_013173798		XM_013949200		XM_011590342		XM_030460651		NM_001006184		XM_005524220		XM_009666801		XM_014887570
AADAC	NM_001086	XM_006637423	1	XM_006261964	1	XM_005286937	1	XM_020781827		XM_007439658		XM_013199306		XM_013942314		XM_011592488		XM_008500203		XM_015291844	1	XM_005525148		XM_009676359
AADACL3	NM_001103170			XM_006264478	1	XM_008167343	1	XM_020799959	1					XM_013940039	1							XM_005528311	1	XM_009669985	1
AADACL4	NM_001013630	XM_006641926		XM_006264477	1	XM_008167209	1	XM_020799990	1	XM_007423128	1	XM_013187806	1	XM_013940009	1	XM_011585184	1			XM_003642532		XM_005528312	1	XM_009669990	1	XM_014881678	1
AADAT	NM_016228	XM_006629907		XM_006277489		XM_005309716		XM_020805508		XM_025175406		XM_013175300		XM_013942087		XM_011578857		XM_030450215		XM_004940923		XM_005517622		XM_009677655		XM_014878560
AAED1	NM_153698	XM_006626866		XM_006263861		XM_005304271		XM_020803296		XM_025167473		XM_013198785		XM_013945681	1	XM_011577865				XM_003643010		XM_005522736		XM_009669895	1	XM_014869072
AAGAB	NM_024666	XM_006628739		XM_014605999		XM_008170518		XM_020810019		XM_007430148		XM_013193224		XM_013946433		XM_011597846		XM_030457156		XM_015292097		XM_005521652		XM_009667270		XM_014874598
AAK1	NM_014911	XM_015364333		XM_019482671		XM_008168675		XM_020780372		XM_015889559		XM_013199222		XM_013944568		XM_011575321		XM_030463968		XM_015297333		XM_014261450		XM_009669383		XM_014891366
AAMDC	NM_024684	XM_015341563		XM_006272438		XM_005290555		XM_020810942		XM_007444795		XM_013187364		XM_013944483		XM_011584602		XM_030469530		XM_015280860		XM_014259760		XM_009688283		XM_014887361
AAMP	NM_001087	XM_006636635		XM_019476613		XM_008167853		XM_020804908		XM_007433937		XM_013196673		XM_013960718		XM_011580955		XM_030454656		NM_001079747		XM_005519692		XM_009689695		XM_014888058
AANAT	NM_001088	XM_006635465		XM_006269224		XM_008163879		XM_020806496		XM_025168962		XM_013178863		XM_013943722		XM_011587180		XM_030461626		XM_015295119		XM_005526792				XM_014889205
AAR2	NM_015511	XM_015364731		XM_006276564		XM_005295362		XM_020801111		XM_007426211		XM_013195941		XM_013961539		XM_011597823		XM_030463280		NM_001030844		XM_005532213		XM_009679278		XM_014886285
AARS	NM_001605	XM_015368437		XM_014599275		XM_005309800		XM_020812642		XM_025166128		XM_013176521		XM_013942736		XM_011573848				NM_001005836		XM_005526283		XM_009690387		XM_014880725
AARS2	NM_020745	XM_015362538		XM_006271917		XM_005296332		XM_020785086				XM_013171028		XM_013943877		XM_011588954		XM_008495611		NM_001031056		XM_005530616		XM_009686754		XM_014878120
AARSD1	NM_001261434	XM_006638126		XM_014609231		XM_005310049		XM_020796102		XM_007425019		XM_013200877	1	XM_013951442	1	XM_011594181	1			XM_015299632		XM_005531486	1	XM_009689579	1	XM_014885434	1
AASDH	NM_181806	XM_006630121		XM_014594888		XM_005299132		XM_020792525		XM_025175868		XM_013172794		XM_013949521		XM_011582760		XM_030449677				XM_014261549		XM_009666187		XM_014873429
AASDHPPT	NM_015423	XM_015341718		XM_014600705		XM_005289983		XM_020805177				XM_013199087		XM_013953532		XM_011595752		XM_030469140		NM_001278088		XM_005516228		XM_009678457		XM_014877672
AASS	NM_005763	XM_015352526		XM_014601060		XM_008172685		XM_020803121		XM_015887583		XM_013194578		XM_013956512		XM_011589174		XM_030448616		XM_416001		XM_005519233		XM_009687331		XM_014877709
AATF	NM_012138	XM_015367384		XM_006276474		XM_008178825		XM_020786940		XM_007421155		XM_013193511		XM_013954871		XM_011581918		XM_030462613		NM_001030724		XM_005525687		XM_009672994		XM_014881129
AATK	NM_004920	XM_015356158		XM_019483568		XM_005282989		XM_020813508		XM_025166398		XM_013197889				XM_011586998		XM_030462026		XM_015295618		XM_014259411				XM_014887452
ABAT	NM_000663	XM_015360543		XM_006277138		XM_005295248		XM_020808592		XM_007436153		XM_013197287		XM_013940222		XM_011586603		XM_030459713		XM_414940		XM_005522875		XM_009683516		XM_014894518
ABCA1	NM_005502	XM_006629740		XM_006261408		XM_008171880		XM_020801435		XM_007428637		XM_013188282		XM_013940087		XM_011598174		XM_030466700		NM_204145		XM_014259655		XM_009687553		XM_014882372
ABCA10	NM_080282							XM_020791289	1					XM_013944498	1							XM_014259445	1	XM_009679014	1	XM_014882770	1
ABCA12	NM_015657	XM_015358318		XM_014594231		XM_008178902		XM_020799042		XM_025164134		XM_013178676		XM_013952126		XM_011590949		XM_030454132		XM_015289303		XM_014257788		XM_009688691		XM_014881970
ABCA13	NM_152701	XM_015357196		XM_019483855		XM_005278561						XM_013181973		XM_013952748		XM_011592629		XM_030444664		XM_015282307		XM_005527858		XM_009684532		XM_014872355
ABCA2	NM_001606	XM_015366535		XM_019475767		XM_008175097		XM_020793359		XM_007427072		XM_013182846		XM_013954490		XM_011597860		XM_030460945		XM_015279609		XM_014256217		XM_009668053		XM_014881045
ABCA3	NM_001089	XM_015359861		XM_014597456		XM_005295580		XM_020808181		XM_007437970		XM_013176834		XM_013939917		XM_011598215		XM_030459615		XM_004945434		XM_005522785		XM_009672114		XM_014888550
ABCA4	NM_000350	XM_015355473		XM_019479061		XM_005307557		XM_020788698		XM_025163121		XM_013186636		XM_013961130		XM_011572618		XM_030455065		XM_015290703		XM_014250583		XM_009686008		XM_014883230
ABCA5	NM_018672	XM_015356506		XM_019494251		XM_005282962	1	XM_020791284				XM_013179168		XM_013944497		XM_011586780		XM_030461859		XM_015279942		XM_005530692		XM_009679015		XM_014882773
ABCA7	NM_019112	XM_015365309		XM_019484114		XM_008168867								XM_013942405		XM_011596596		XM_030466674		XM_015299986		XM_005531278		XM_009690445		XM_014882875
ABCA8	NM_007168			XM_014601847	1			XM_020791278	1											XM_004946232		XM_005526837	1
ABCA9	NM_080283			XM_014601801	1	XM_008167729	1					XM_013178831	1							XM_415694		XM_005526836	1	XM_009679066	1	XM_014882767	1
ABCB1	NM_000927	XM_015358075		XM_014603034	1	XM_005282428	1			XM_015887483				XM_013941462		XM_011590845	1	XM_030444567		XM_015281292	1	XM_005518778		XM_009674903	1	XM_014875658	1
ABCB10	NM_012089	XM_015362508		XM_006269854		XM_008169739		XM_020788280		XM_007438753		XM_013200924		XM_013946086		XM_011574982		XM_030448113		XM_015284389		XM_014263321		XM_009680538		XM_014875191
ABCB11	NM_003742	XM_015358982	1	XM_014599466		XM_005290483		XM_020789443		XM_025174618		XM_013171430		XM_013960660		XM_011579510		XM_030454024		XM_004942757		XM_014249469		XM_009665997		XM_014890908
ABCB5	NM_178559	XM_015358230		XM_014603034	1	XM_008170871		XM_020781914				XM_013171820		XM_013941341		XM_011585569	1	XM_030445228		XM_015281859		XM_005518867		XM_009680780		XM_014894365
ABCB6	NM_005689	XM_006626494		XM_019482492		XM_008167742	1	XM_020792074		XM_007419806		XM_013186343		XM_013960812		XM_011580552		XM_030454248		XM_015290086		XM_005519985		XM_009676226		XM_014888065
ABCB7	NM_004299	XM_015351079		XM_014607145		XM_005291788		XM_020784371		XM_025166262		XM_013185214		XM_013948491		XM_011578127		XM_030448876		XM_420301		XM_005527396		XM_009685437		XM_014877167
ABCB8	NM_007188	XM_015354210	1	XM_019491872		XM_005289741		XM_020800154		XM_007444010						XM_011575293				XM_015300969		XM_005532114				XM_014890401
ABCB9	NM_019624	XM_015366114		XM_006264200		XM_008163536		XM_020802769		XM_007433160		XM_013173354		XM_013958635		XM_011590286		XM_030460381		XM_415125		XM_005524251		XM_009666792		XM_014874917
ABCC1	NM_004996	XM_015360424	1	XM_006261580		XM_005307559	1	XM_020808442		XM_007443087		XM_013176934				XM_011586690		XM_030459599		XM_015294132		XM_014252678				XM_014895260
ABCC10	NM_033450	XM_015363071		XM_019500571		XM_005296281		XM_020811793		XM_007430731		XM_013170995		XM_013943839		XM_011589020		XM_030446638		XM_015283767		XM_005526911		XM_009686738		XM_014876193
ABCC12	NM_033226	XM_015368363		XM_019497446		XM_005289954	1			XM_025174710				XM_013941203										XM_009678415	1
ABCC2	NM_000392	XM_006630914		XM_019498320		XM_008179832		XM_020803036		XM_007424753		XM_013196310		XM_013955004		XM_011576169		XM_030453307		XM_015288821		XM_014250430		XM_009677756		XM_014885928
ABCC3	NM_003786	XM_015356123				XM_008163965		XM_020815083		XM_007432998		XM_013179187		XM_013943461		XM_011586990		XM_030461883		XM_015295526		XM_005526724		XM_009678873		XM_014878179
ABCC4	NM_005845	XM_006639003		XM_014597004		XM_005305004		XM_020783541		XM_007434365		XM_013195781		XM_013951288		XM_011586366		XM_030460300		NM_001030819		XM_005516443		XM_009667376		XM_014881347
ABCC5	NM_005688	XM_015361385		XM_014600812		XM_005284031		XM_020813510		XM_007431524		XM_013201692		XM_013941828		XM_011581046		XM_030456375		XM_015291561		XM_014254337		XM_009682234		XM_014871600
ABCC6	NM_001171	XM_006637178	1	XM_014610768	1	XM_008173225	1			XM_025170143						XM_011586684	1			XM_015294218		XM_014252612	1			XM_014895285	1
ABCC8	NM_000352	XM_006642459		XM_006277172		XM_008174086		XM_020802952		XM_007431463		XM_013177603		XM_013957951		XM_011575737		XM_030451430		XM_421005		XM_005522306		XM_009669164		XM_014876351
ABCC9	NM_005691	XM_015352100		XM_006263798		XM_008165727		XM_020815220		XM_025172691		XM_013184564		XM_013947716		XM_011583236		XM_030466959		XM_015291558		XM_005534246	1	XM_009690323		XM_014879005
ABCD1	NM_000033					XM_008176418		XM_020792957		XM_007420473
ABCD2	NM_005164	XM_006633443		XM_019487436		XM_005286829		XM_020797010		XM_007420541		XM_013190751		XM_013946525		XM_011571768		XM_030468941		NM_001199395		XM_005519192		XM_009665994		XM_014868973
ABCD3	NM_002858	XM_006634970		XM_014599746		XM_005307546		XM_020788662		XM_025170756		XM_013186619		XM_013961339		XM_011572623		XM_030455023		NM_001012597		XM_014250887		XM_009686001		XM_014884538
ABCD4	NM_005050	XM_015350049		XM_014611281		XM_005301575		XM_020793869		XM_025170055		XM_013185668		XM_013940538		XM_011572812		XM_030451583		XM_015287673		XM_014249895		XM_009670898		XM_014890421
ABCE1	NM_002940	XM_006629498		XM_014608571		XM_005284293		XM_020783041		XM_007428628		XM_013175064		XM_013951684		XM_011592839		XM_030450903		NM_001006440		XM_005525605		XM_009689275		XM_014880559
ABCF1	NM_001090			XM_014601757		XM_008175848		XM_020812292		XM_007439736						XM_011601096						XM_014262202				XM_014892762
ABCF2	NM_005692	XM_015354323		XM_019495345		XM_005289725		XM_020800206		XM_007444141		XM_013201173		XM_013942627		XM_011574232				XM_015281023		XM_005532091		XM_009670499		XM_014890439
ABCF3	NM_018358	XM_006643425		XM_014600820		XM_008173153		XM_020815765		XM_007438068		XM_013201687		XM_013941803		XM_011581181		XM_030456205		XM_422757		XM_005525030		XM_009682237		XM_014871588
ABCG1	NM_004915	XM_006627731		XM_006262215		XM_005304472		XM_020783946		XM_007434800		XM_013181365		XM_013941640		XM_011588269		XM_008497213		XM_416742		XM_005526539		XM_009679508		XM_014880648
ABCG2	NM_004827	XM_006630075	1	XM_014600467	1	XM_005292012		XM_020796505	1			XM_013190634		XM_013957375		XM_011600808		XM_030450557		XM_015288451		XM_014254753		XM_009676503		XM_014879000
ABCG4	NM_022169	XM_015337584		XM_006271355		XM_005303779		XM_020794755		XM_025173851		XM_013187268		XM_013956579		XM_011589391		XM_030464899		XM_015298207		XM_014259805		XM_009670231		XM_014884733
ABCG5	NM_022436	XM_006638790		XM_006274203		XM_005296132		XM_020800538				XM_013173871		XM_013949895		XM_011584445		XM_030446840		XM_419457		XM_014252831		XM_009668893		XM_014883168
ABCG8	NM_022437	XM_006638789		XM_014598019		XM_005296133		XM_020800530				XM_013173870		XM_013949716		XM_011584444		XM_030446834		XM_419458		XM_005523385		XM_009669066		XM_014883169
ABHD1	NM_032604	XM_015339062		XM_014603267		XM_008176556		XM_020808314		XM_007426480				XM_013942541		XM_011598864				XM_015285024
ABHD10	NM_018394	XM_015341473		XM_014599186		XM_005283628		XM_020810037				XM_013186294		XM_013950197		XM_011583961		XM_008496832		XM_416633		XM_005523985		XM_009675056		XM_014882097
ABHD11	NM_148912	XM_006641027		XM_019486332		XM_008174797		XM_020803956		XM_007440765		XM_013189341		XM_013942915		XM_011594587		XM_030462761		XM_415721		XM_005525991		XM_009678175		XM_014881458
ABHD12	NM_015600	XM_015362776		XM_006259243		XM_005293539		XM_020794752		XM_007436406		XM_013194921		XM_013954395		XM_011585799		XM_030447745		NM_001012871		XM_005533007		XM_009673178		XM_014891926
ABHD12B	NM_181533	XM_015350855		XM_006276017		XM_008168588		XM_020811295		XM_007437297		XM_013201549				XM_011587715		XM_030451726		XM_003641451		XM_005528618				XM_014885897
ABHD13	NM_032859	XM_015364393		XM_006263284		XM_005304987		XM_020814827		XM_007432166		XM_013195077		XM_013954073		XM_011586442		XM_030456716		XM_015274162		XM_005516488		XM_009665699		XM_014891981
ABHD14A	NM_015407	XM_006631053		XM_019475734		XM_005285264		XM_020803872	1	XM_007425895	1	XM_013192029				XM_011573606		XM_030458396		XM_015292858		XM_005522278				XM_014869628
ABHD14B	NM_032750			XM_014600139		XM_005285265		XM_020803885	1	XM_007425894		XM_013192030	1	XM_013945755		XM_011573608		XM_030458392		XM_015292859	1	XM_014251780				XM_014869626
ABHD15	NM_198147	XM_006641105		XM_019481185		XM_005298320		XM_020803451						XM_013946484		XM_011581753		XM_008495163				XM_005525936				XM_014876408
ABHD16A	NM_021160			XM_006276529		XM_008177449		XM_020814863		XM_007435739										XM_015274898
ABHD16B	NM_080622			XM_006273074		XM_005291749		XM_020812409	1	XM_007431182	1
ABHD17A	NM_031213	XM_006639887		XM_006261378		XM_005283837		XM_020780872		XM_007439664		XM_013196345				XM_011599337		XM_030466379		XM_015299878		XM_014260059		XM_009685096		XM_014884397
ABHD17B	NM_016014	XM_006626873		XM_014608629		XM_005297756		XM_020798615		XM_007434505		XM_013194519		XM_013959832		XM_011577752		XM_030467799		NM_001031423		XM_005530358		XM_009683229		XM_014886296
ABHD17C	NM_021214	XM_006628622		XM_006275589		XM_005301705		XM_020790106		XM_007432110		XM_013192754				XM_011594008		XM_008491981		NM_001007826		XM_005521559		XM_009681279		XM_014889729
ABHD18	NM_001319305	XM_015344855		XM_006273997		XM_005282759	1	XM_020781511		XM_025176058						XM_011597698	1	XM_030450629		NM_001031134	1	XM_014254827	1			XM_014883704
ABHD2	NM_007011	XM_015343237		XM_006263810		XM_005294894		XM_020781713		XM_007433189		XM_013181936		XM_013958346		XM_011594259		XM_030457377		XM_004943846		XM_014251200		XM_009681255		XM_014886321
ABHD3	NM_138340	XM_006633861		XM_014606604		XM_005309483		XM_020785715		XM_007445497		XM_013183510		XM_013939798		XM_011582446		XM_008497592		XM_015277966		XM_005517220		XM_009667151		XM_014871290
ABHD4	NM_022060			XM_006260975		XM_008177385		XM_020777816		XM_025173386
ABHD5	NM_016006	XM_015357049		XM_014603193		XM_005278694		XM_020799487		XM_007421367		XM_013192746		XM_013950702		XM_011596090		XM_030444097		NM_001278145		XM_014248566		XM_009687899		XM_014884060
ABHD6	NM_020676	XM_015347982		XM_014596585		XM_005288367				XM_007442944		XM_013184290		XM_013943383		XM_011573508		XM_030458360		XM_004944586		XM_005522088		XM_009688247		XM_014890503
ABHD8	NM_024527	XM_006639970		XM_006272119		XM_005278936		XM_020780909		XM_007440953		XM_013199667		XM_013957320		XM_011596515		XM_030466601		XM_003643395		XM_005533967				XM_014882858
ABI1	NM_005470	XM_015353991		XM_006259630		XM_005290913		XM_020801316		XM_007420755		XM_013191695		XM_013949273		XM_011601980		XM_008492716		NM_001039281		XM_005518718		XM_009679605		XM_014882184
ABI2	NM_005759	XM_015359354		XM_006273496		XM_005306201		XM_020814482		XM_007431047		XM_013171669		XM_013952277		XM_011577577		XM_030453838		XM_004942662		XM_014249462		XM_009688634		XM_014880312
ABI3	NM_016428			XM_006277934		XM_008162675		XM_020814741		XM_007428915		XM_013200235		XM_013950270		XM_011593981				XM_015299449		XM_014260993				XM_014889471
ABI3BP	NM_015429	XM_015364480		XM_019476253		XM_008179087		XM_020785008		XM_025173677		XM_013185098		XM_013950189		XM_011588535		XM_030468944		XM_015296923		XM_014253376		XM_009675254		XM_014885692
ABL1	NM_005157	XM_015367052	1	XM_006259998		XM_005293330		XM_020794838				XM_013193978		XM_013944603		XM_011579800		XM_008491457		XM_015279734		XM_005527279		XM_009665788		XM_014873227
ABL2	NM_005158	XM_006635046	1	XM_014596016		XM_005304192		XM_020789767		XM_025166979		XM_013191390		XM_013943249		XM_011588799		XM_030455058		XM_015290509		XM_005528702		XM_009672851		XM_014874747
ABLIM1	NM_002313	XM_015347734		XM_019485926		XM_008166324		XM_020779926		XM_025167015		XM_013174593		XM_013948688		XM_011575942		XM_030453075		XM_015288662		XM_014250221		XM_009668623		XM_014872537
ABLIM2	NM_032432	XM_015344909		XM_019479273		XM_008179375		XM_020805785		XM_007438998		XM_013179255		XM_013959911		XM_011591248		XM_030450643		XM_015285832		XM_014263035		XM_009686205		XM_014895315
ABLIM3	NM_014945	XM_015349312		XM_006278048		XM_005298039		XM_020780456		XM_025169470		XM_013178560		XM_013956995		XM_011571518		XM_030459276		XM_015293685		XM_014253005		XM_009671845		XM_014891218
ABR	NM_001092	XM_006640845				XM_008168993		XM_020809046		XM_007433197		XM_013196465		XM_013953877		XM_011581767		XM_030462183		XM_015295831		XM_014254979		XM_009673027		XM_014876589
ABRA	NM_139166	XM_006635641		XM_006274552		XM_008168274		XM_020783468		XM_025172746		XM_013179973		XM_013954661		XM_011602149		XM_008502687		XM_428503		XM_005516965		XM_009683046		XM_014879376
ABRACL	NM_021243	XM_006642926		XM_006267449		XM_005280377		XM_020814842		XM_007423524		XM_013175332		XM_013959149		XM_011598376		XM_030447762		NM_001302176		XM_014263399		XM_009688918		XM_014879092
ABT1	NM_013375	XM_015351337		XM_019487400		XM_005314835		XM_020797714		XM_007430809												XM_005533696				XM_014893721
ABTB1	NM_032548	XM_006631000		XM_006264419		XM_008168016		XM_020798060		XM_007437117		XM_013184272		XM_013951943	1	XM_011573474		XM_008499424		NM_001030598		XM_005522070		XM_009669363		XM_014871846
ABTB2	NM_145804	XM_006642457		XM_006259971		XM_008179566		XM_020782824		XM_007428714		XM_013194632				XM_011575475		XM_008498297		XM_423445		XM_005531772		XM_009688423		XM_014878868
ACAA1	NM_001607	XM_006634195		XM_014609029		XM_005297135		XM_020806330		XM_007437902	1	XM_013182449		XM_013955175		XM_011572680		XM_030445189		NM_001197288		XM_005527769		XM_009685205		XM_014873741
ACAA2	NM_006111	XM_006627174		XM_006260017		XM_005296882		XM_020813491		XM_007430339		XM_013183224		XM_013946697		XM_011590656		XM_030467651		NM_001006571		XM_005528066		XM_009666168		XM_014894897
ACACA	NM_198834	XM_015367369		XM_006276473		XM_005298822		XM_020786841		XM_007421154		XM_013193462		XM_013953028		XM_011581923		XM_030462592		XM_015295692		XM_005525686		XM_009672886		XM_014881124
ACACB	NM_001093	XM_015366257		XM_006264182		XM_008163636		XM_020801856		XM_015890588		XM_013173213		XM_013946213		XM_011590117		XM_030460857		XM_015275512		XM_014253777		XM_009682979		XM_014875111
ACAD10	NM_025247	XM_015366157		XM_019486797		XM_008163609		XM_020802667		XM_015888986		XM_013173239		XM_013952897		XM_011590182		XM_030460775		XM_415170		XM_014253815		XM_009677302		XM_014874898
ACAD11	NM_032169	XM_015354572		XM_014602518		XM_005278645		XM_020804567		XM_007421733		XM_013197741		XM_013950777		XM_011595618		XM_030444129		NM_001006367		XM_005519005		XM_009687849		XM_014878395
ACAD8	NM_014384	XM_006642296		XM_014593770		XM_005309987		XM_020792131		XM_007427592		XM_013188605		XM_013949605		XM_011589320		XM_008491116		NM_001278061		XM_005528463		XM_009674082		XM_014883607
ACAD9	NM_014049	XM_006631115		XM_006267579		XM_005309780		XM_020798485		XM_007433035		XM_013187670		XM_013947809		XM_011591911		XM_008499016		NM_001006136		XM_014261089		XM_009688261		XM_014893372
ACADL	NM_001608	XM_006636412		XM_014594228		XM_005279689		XM_020780677		XM_007421670		XM_013178689		XM_013952132		XM_011590938		XM_030454105		NM_001006511		XM_005528892		XM_009688664		XM_014882010
ACADM	NM_000016	XM_015355412		XM_014593849		XM_005302411		XM_020794701		XM_007438270		XM_013201323		XM_013945121		XM_011595253						XM_005532772		XM_009673618		XM_014892563
ACADS	NM_000017	XM_015365958		XM_006259148		XM_005288669		XM_020799108		XM_025170962		XM_013173706		XM_013944879		XM_011592699		XM_030460533		NM_001006193		XM_005524441		XM_009687470		XM_014894635
ACADSB	NM_001609	XM_006630525		XM_014600940		XM_005305885		XM_020808745		XM_007420783		XM_013185826		XM_013954417		XM_011590023		XM_030453755		NM_001031240		XM_005528862		XM_009670547		XM_014879619
ACADVL	NM_000018	XM_006627559		XM_019498226		XM_008176580		XM_020799762		XM_007442835				XM_013944279								XM_014262680		XM_009689007		XM_014893902
ACAN	NM_001135	XM_006628845		XM_019477901		XM_008165423		XM_020781675		XM_007427154		XM_013181956		XM_013958361		XM_011594312		XM_008491964		XM_015291977		XM_005521584		XM_009681253		XM_014886318
ACAP1	NM_014716	XM_015340535	1	XM_019494836		XM_008176574		XM_020799850								XM_011601098	1			XM_015273020	1	XM_014261888	1			XM_014893383	1
ACAP2	NM_012287	XM_015361219		XM_006264140		XM_008174814		XM_020808531		XM_025174421		XM_013186206		XM_013944401		XM_011577651		XM_030455972		XM_015291391		XM_014256139		XM_009689013		XM_014888846
ACAP3	NM_030649	XM_015336844	1	XM_014610106		XM_008167347		XM_020781996		XM_007426249		XM_013194702		XM_013956046		XM_011585338		XM_030463784		XM_015297116		XM_014259224		XM_009671516		XM_014885753
ACAT1	NM_000019			XM_019481948		XM_005289962		XM_020803141		XM_007437949		XM_013199096		XM_013953538		XM_011580581		XM_030461005		NM_001277779		XM_014256925		XM_009683821		XM_014877646
ACAT2	NM_005891	XM_006625817		XM_006263594		XM_005305712		XM_020809334		XM_007439626		XM_013186797		XM_013945414		XM_011591952		XM_030446730		NM_001039287		XM_005518386		XM_009688343		XM_014874167
ACBD3	NM_022735	XM_015345343		XM_006268764		XM_005289571		XM_020786574		XM_007438335		XM_013174098		XM_013940354		XM_011585684		XM_030447790		NM_001031043		XM_014252964		XM_009686835		XM_014877468
ACBD4	NM_024722	XM_015361967		XM_014596289		XM_005282858		XM_020798005		XM_015890417		XM_013198159		XM_013956157		XM_011595051		XM_030465902		XM_015299293		XM_005532634		XM_009685328		XM_014884776
ACBD5	NM_145698	XM_015353962		XM_006259634		XM_005290917		XM_020801240		XM_025167393		XM_013191738		XM_013949290		XM_011602012		XM_030445219		XM_015281363		XM_014248735		XM_009679611		XM_014882205
ACBD6	NM_032360	XM_015355981		XM_006272407		XM_005290761		XM_020789738		XM_025171982		XM_013191459		XM_013960986		XM_011588793		XM_030455681		XM_015290280		XM_005528695		XM_009672856		XM_014874788
ACBD7	NM_001039844	XM_006636004		XM_006271986		XM_008177644	1	XM_020777973		XM_007424706		XM_013187047		XM_013941566		XM_011591980		XM_008494124		XM_015281991		XM_005518776		XM_009674908		XM_014875648
ACCS	NM_032592	XM_015338092	1	XM_006274086		XM_008179769		XM_020800004	1							XM_011588173				XM_015287196		XM_005522580		XM_009682813		XM_014873616	1
ACD	NM_022914	XM_015368401	1	XM_006278237		XM_008176166				XM_015889111	1			XM_013942731		XM_011573844	1			XM_015279185		XM_014255396	1			XM_014880735	1
ACE	NM_000789	XM_015361896		XM_006271571		XM_008174554		XM_020796071		XM_015887436		XM_013196808		XM_013958366		XM_011595109		XM_030466070		NM_001167732		XM_005532435		XM_009675952		XM_014889467
ACE2	NM_021804	XM_006639122		XM_019495142		XM_005287788		XM_020786763		XM_007431880		XM_013183846		XM_013950282		XM_011589453		XM_008494775		XM_416822		XM_005516655		XM_009669200		XM_014875884
ACER1	NM_133492	XM_015365550		XM_006266813		XM_005281276		XM_020780876		XM_025176799		XM_013200333		XM_013950677		XM_011595981		XM_008500959		XM_004948751		XM_005531248		XM_009667171		XM_014882943
ACER2	NM_001010887	XM_006629644		XM_006275363		XM_005297685		XM_020790347		XM_007423477		XM_013194037		XM_013948238		XM_011597659		XM_030467561		XM_424820		XM_014252230		XM_009677015		XM_014870852
ACER3	NM_018367	XM_006627858		XM_014601504		XM_005290545		XM_020777843		XM_007440006		XM_013191259		XM_013953988		XM_011584623		XM_030449413		XM_417279		XM_005531005		XM_009688328		XM_014887350
ACHE	NM_000665	XM_015340820		XM_019490292		XM_005314827		XM_020799833		XM_025176851		XM_013170750	1	XM_013957358		XM_011601598				XM_015275122		XM_005534180				XM_014893917
ACIN1	NM_014977			XM_014610860		XM_008174515		XM_020809730		XM_025175198												XM_014262669	1
ACKR1	NM_002036			XM_014611159		XM_005310848		XM_020804746	1	XM_007436846						XM_011599542		XM_008496084		XM_004948304	1	XM_014260834		XM_009673097		XM_014889302
ACKR2	NM_001296			XM_006267020		XM_008170774	1					XM_013182364				XM_011573154				XM_015281143		XM_005527791		XM_009684179		XM_014873731
ACKR3	NM_020311	XM_015358538		XM_014594257		XM_005292107		XM_020802363		XM_007421401		XM_013178808		XM_013942638		XM_011585887		XM_030454726		XM_015289178	1	XM_005532759		XM_009685788		XM_014890729
ACKR4	NM_016557	XM_015354573		XM_006273842		XM_005278643		XM_020804571		XM_007421732		XM_013197765		XM_013950778		XM_011595617		XM_008496009		XM_003640721		XM_005519004		XM_009687847		XM_014878396
ACLY	NM_001096	XM_015362116		XM_006264548		XM_005294089		XM_020811685		XM_007425351		XM_013199789		XM_013946404		XM_011594122		XM_030465963		XM_015299570		XM_005531452		XM_009687747		XM_014885454
ACMSD	NM_138326	XM_006636236		XM_014599608		XM_005286797		XM_020779622		XM_007427039		XM_013186478		XM_013959663		XM_011582844		XM_030454683		XM_422133		XM_005519615		XM_009677416		XM_014870822
ACO1	NM_002197	XM_006629721		XM_014596344		XM_008168745		XM_020804061		XM_007433373		XM_013187944		XM_013945607		XM_011586159		XM_030466809		NM_001030536		XM_005529956		XM_009677667		XM_014888127
ACO2	NM_001098	XM_015359623		XM_006258977		XM_005302589		XM_020787848		XM_007425690		XM_013197300		XM_013947492		XM_011572047		XM_030454449		NM_204188		XM_005527663		XM_009665348		XM_014882639
ACOD1	NM_001258406			XM_006263688				XM_020783553										XM_008492514
ACOT1	NM_001037161	XM_006633477	1			XM_005284578	1	XM_020810186	1	XM_007437706	1	XM_013188767	1	XM_013959207	1	XM_011587920	1	XM_008506136	1	XM_004941668	1	XM_005522605	1	XM_009670443	1	XM_014869311	1
ACOT11	NM_015547	XM_015355354		XM_014598685		XM_005284868		XM_020799665		XM_007423902		XM_013176149		XM_013961776		XM_011572682		XM_030455113		XM_004936828		XM_005521194		XM_009683283		XM_014870586
ACOT12	NM_130767	XM_015362040		XM_014595425		XM_005288171		XM_020790267		XM_007422660		XM_013191785				XM_011586101		XM_030467629		XM_429179		XM_005529456		XM_009688476		XM_014889976
ACOT13	NM_018473	XM_006635712		XM_006260537	1	XM_005281403		XM_020781572		XM_007421937		XM_013181204		XM_013939994		XM_011585955		XM_030445877		XM_015282414		XM_005517320		XM_009688729		XM_014875140
ACOT2	NM_006821			XM_006272568	1	XM_005284729	1	XM_020810181	1	XM_007438200	1	XM_013188782	1	XM_013959581	1			XM_008506137	1	XM_004941669	1	XM_005522512	1	XM_009670444	1
ACOT7	NM_007274	XM_015336868		XM_014605788		XM_008173705		XM_020799966		XM_007440550		XM_013198583		XM_013952542		XM_011598353		XM_030463790		XM_015297044		XM_014257227		XM_009671644		XM_014883931
ACOT8	NM_005469	XM_006639545		XM_019484150		XM_005304933		XM_020807023		XM_025177261		XM_013198556		XM_013958571		XM_011578764		XM_030463126		XM_417475		XM_005524711		XM_009669139		XM_014890129
ACOT9	NM_001033583	XM_006627999		XM_014595715		XM_008170209		XM_020789190		XM_007436651		XM_013183944		XM_013951918		XM_011580141		XM_030466231		XM_015302437		XM_014251950		XM_009665372		XM_014879722
ACOX1	NM_004035	XM_006635208		XM_006269238		XM_005297505		XM_020805052				XM_013179141		XM_013941877		XM_011587133		XM_030462043		XM_015295163		XM_005526776		XM_009666251		XM_014889172
ACOX2	NM_003500			XM_014604736		XM_005295947		XM_020795384		XM_007427408		XM_013180314		XM_013948873		XM_011573371		XM_030458202		XM_004944647		XM_014251788		XM_009675852		XM_014872830
ACOX3	NM_003501	XM_015344930		XM_014607653	1	XM_008174471		XM_020805766		XM_007432358		XM_013179181		XM_013960042		XM_011591265		XM_030450636		XM_004936193		XM_005517866		XM_009686201		XM_014895293
ACP1	NM_004300	XM_006626392		XM_006262143		XM_005289663		XM_020782625		XM_007438463		XM_013172324		XM_013952945		XM_011576997		XM_030446747		NM_001039291		XM_014251491		XM_009677482		XM_014869540
ACP2	NM_001610	XM_006642673		XM_019476658		XM_005302291		XM_020799191		XM_007431567		XM_013193244		XM_013959595		XM_011588103		XM_030452644		NM_001031548		XM_005522445		XM_009682833		XM_014881894
ACP5	NM_001611	XM_015349265		XM_006262323		XM_008163319		XM_020791580		XM_007426197						XM_011600749				XM_015302697		XM_014262372				XM_014892270
ACP6	NM_016361	XM_006639096		XM_019476360		XM_005310181		XM_020810907		XM_007427941		XM_013187505		XM_013950228		XM_011583027		XM_030451689		XM_015296397		XM_014253532		XM_009682704		XM_014882847
ACP7	NM_001004318	XM_015350813		XM_019488508		XM_005293164	1	XM_020787179		XM_007438133
ACPP	NM_001099					XM_005278716	1	XM_020804559	1	XM_007429552		XM_013197788	1	XM_013950734	1	XM_011595613	1			XM_001235913		XM_005519001	1	XM_009687852		XM_014878366	1
ACPT	NM_033068							XM_020792811
ACR	NM_001097			XM_019491062	1	XM_005310839	1	XM_020803743				XM_013199995				XM_011600931		XM_008491163	1	XM_003640318		XM_005533421	1
ACRBP	NM_032489			XM_014603893		XM_008174647		XM_020804120		XM_025167544		XM_013199564		XM_013957990		XM_011587267		XM_030453765		XM_004938112		XM_005524015		XM_009685175		XM_014884113
ACRC	NM_052957					XM_008178933						XM_013183794		XM_013940312		XM_011598328				XM_420196		XM_014256389		XM_009684950		XM_014877081
ACSBG1	NM_015162	XM_015343450		XM_014605949		XM_005294493		XM_020784844		XM_025176060		XM_013177494		XM_013957191		XM_011590917		XM_030457270		XM_015278947		XM_014251247		XM_009681530		XM_014879107
ACSBG2	NM_030924	XM_015365621		XM_014608836		XM_005281222		XM_020780829		XM_007441945		XM_013200323		XM_013950676		XM_011595977		XM_030466215		XM_015299820		XM_005531246		XM_009667166		XM_014882949
ACSF2	NM_025149	XM_015356097		XM_014601779		XM_008163937		XM_020815218				XM_013178898		XM_013961722		XM_011587030		XM_030461630		XM_015295514		XM_005526730		XM_009678853		XM_014878215
ACSF3	NM_174917	XM_015368005		XM_014603337		XM_008168610		XM_020788339		XM_025171446		XM_013197587		XM_013948470		XM_011587417		XM_008491269		XM_425134		XM_005531885		XM_009676848		XM_014874504
ACSL1	NM_001995	XM_006629967		XM_014594841		XM_005281979		XM_020802630		XM_025163015		XM_013179898		XM_013942131		XM_011578930		XM_030450234		XM_015276227		XM_014261729		XM_009676663		XM_014889676
ACSL3	NM_004457	XM_015360983		XM_006271176		XM_005282538		XM_020795481		XM_007428575		XM_013181554		XM_013944358		XM_011577503		XM_030456030		XM_015277032		XM_005527028		XM_009675725		XM_014879558
ACSL4	NM_004458	XM_015351386		XM_014607238		XM_005291817		XM_020784322		XM_025170510		XM_013185083		XM_013940261		XM_011578089		XM_008493617		XM_004940805		XM_014258791		XM_009685470		XM_014881574
ACSL5	NM_016234	XM_006630774		XM_014594665		XM_005293906		XM_020779855				XM_013174553		XM_013941735		XM_011575990		XM_030453396		NM_001031237		XM_005520738		XM_009668656		XM_014872499
ACSL6	NM_015256	XM_006631789		XM_019478637		XM_005297894		XM_020807792				XM_013175826		XM_013945985		XM_011571158		XM_008495468		XM_015294080		XM_014253213		XM_009679132		XM_014891572
ACSM3	NM_005622	XM_006636974	1	XM_006273689		XM_005304749				XM_025164631						XM_011579043	1			XM_424601		XM_014252662	1			XM_014891010	1
ACSS1	NM_032501	XM_006638844		XM_019480124		XM_005293533		XM_020794776		XM_007436188		XM_013194922		XM_013954323		XM_011585841		XM_030447528		XM_415011		XM_005533020		XM_009673171		XM_014891930
ACSS2	NM_018677	XM_015365178		XM_006262092		XM_005295422		XM_020782408		XM_015888195		XM_013199398		XM_013949498		XM_011591467		XM_008506350		XM_015296791		XM_005524891		XM_009678465		XM_014876092
ACSS3	NM_024560	XM_015352836		XM_014595847		XM_005279151		XM_020803990	1	XM_007440436		XM_013195705		XM_013947261		XM_011574856		XM_030453486		XM_416118		XM_005519543		XM_009669610		XM_014888403
ACTA1	NM_001100	XM_006638402		XM_006269852		XM_005291227		XM_020786570		XM_007424828		XM_013200931		XM_013946084		XM_011574980		XM_030446702		XM_015284056		XM_005518545		XM_009680561		XM_014875165
ACTA2	NM_001613	XM_015346688		XM_006269140		XM_005292511		XM_020801276				XM_013194356		XM_013946634		XM_011576285		XM_008502020		XM_015288391		XM_005520600		XM_009677839		XM_014875386
ACTB	NM_001101	XM_006637121		XM_014610638		XM_005289068		XM_020802411				XM_013174886		XM_013958974	1	XM_011579209		XM_030460218		NM_205518		XM_005523022		XM_009690053		XM_014870664
ACTBL2	NM_001017992			XM_006277717												XM_011575489	1			XM_424279
ACTC1	NM_005159	XM_006632421		XM_006273980		XM_005299975		XM_020789397		XM_007434116	1	XM_013174282		XM_013940456		XM_011582366		XM_030452432		NM_001079481		XM_005520323		XM_009677729		XM_014891494
ACTG1	NM_001614	XM_006635160				XM_008167663		XM_020813342		XM_007419853				XM_013951122		XM_011586747		XM_030461988		NM_001007824		XM_005530673				XM_014887472
ACTG2	NM_001615			XM_006278736		XM_005314107		XM_020780121		XM_007430869		XM_013199248				XM_011575290				NM_205172		XM_005532966				XM_014892111
ACTL6A	NM_004301	XM_015360647		XM_006275976		XM_005285961		XM_020799050		XM_007422786		XM_013174998		XM_013939773		XM_011580945		XM_030456525		XM_422784		XM_005525070		XM_009683887		XM_014871536
ACTL6B	NM_016188	XM_006627350		XM_019498797				XM_020799747								XM_011593741		XM_008493443	1			XM_005533765				XM_014893875
ACTL7A	NM_006687			XM_006266719		XM_005283479						XM_013187909	1							XM_015280394
ACTL8	NM_030812					XM_008174716				XM_007436250
ACTL9	NM_178525			XM_006265662		XM_005281278		XM_020781112				XM_013200292		XM_013944634						XM_425897
ACTN1	NM_001102	XM_015351166	1	XM_006266439		XM_008172539		XM_020788465		XM_007424566		XM_013174138		XM_013959421		XM_011582284		XM_030451732		NM_204127		XM_005522555		XM_009689898		XM_014869411
ACTN2	NM_001103	XM_006638666		XM_019479751		XM_005291181		XM_020787244		XM_007438137	1	XM_013201048		XM_013943785		XM_011574928		XM_008496494		NM_205323		XM_005518514		XM_009690017		XM_014874629
ACTN3	NM_001104	XM_015338792				XM_005307974	1	XM_020813383						XM_013951076	1
ACTN4	NM_004924	XM_015340659	1	XM_019482096		XM_008173180		XM_020787287		XM_025173197				XM_013956647	1	XM_011599102				NM_205126		XM_005534134		XM_009676106	1	XM_014893513	1
ACTR10	NM_018477	XM_006632216		XM_014598834		XM_005295521		XM_020815910		XM_007427375		XM_013183049		XM_013959594		XM_011587687		XM_008501031		NM_001006492		XM_014257441		XM_009670729		XM_014871413
ACTR1A	NM_005736	XM_015347891	1	XM_006278713		XM_005303476		XM_020790812		XM_007421028		XM_013174471		XM_013954971		XM_011576075		XM_030453689		NM_001007948		XM_005520697		XM_009665634		XM_014883792
ACTR1B	NM_005735					XM_005279241		XM_020780381		XM_015890346				XM_013953929	1
ACTR2	NM_005722	XM_006638598		XM_019500825		XM_008172389		XM_020803359		XM_007429831		XM_013194857		XM_013961782		XM_011601945		XM_030446601		NM_205224		XM_005525408		XM_009686917		XM_014893161
ACTR3	NM_005721	XM_006636258		XM_006258102		XM_005286772		XM_020779617		XM_007421820		XM_013186488		XM_013959696		XM_011582835		XM_030454366		NM_204307		XM_005519622		XM_009677255		XM_014870836
ACTR3B	NM_020445	XM_006634441		XM_014608961		XM_005297188		XM_020779742				XM_013198206		XM_013943640		XM_011572122		XM_030445252		XM_418544		XM_005527747		XM_009682018		XM_014872221
ACTR5	NM_024855	XM_015365041		XM_019484420		XM_005295337		XM_020798453		XM_007422362		XM_013192930		XM_013947196		XM_011591508		XM_030463296		NM_001008446		XM_005524647		XM_009671143		XM_014884041
ACTR6	NM_022496	XM_006633060		XM_006273960		XM_005305247		XM_020803341		XM_025173432		XM_013182540		XM_013947759		XM_011574810		XM_030447027		NM_204637		XM_005519455		XM_009677611		XM_014889854
ACTR8	NM_022899	XM_006631048		XM_006271921		XM_008179595		XM_020804719		XM_007441438		XM_013188485		XM_013947474		XM_011573582		XM_030458384		XM_414336		XM_014251840		XM_009688269		XM_014869591
ACTRT2	NM_080431	XM_006641961				XM_005292774		XM_020808032	1							XM_011599922				XM_015297095		XM_014257197
ACTRT3	NM_032487	XM_006637876	1	XM_006270057		XM_005299235								XM_013945197		XM_011581166								XM_009673733
ACVR1	NM_001105	XM_006636467		XM_006262801		XM_005296928		XM_020801173		XM_007424450		XM_013193651		XM_013945159		XM_011596333		XM_030454054		XM_015290126		XM_005519571		XM_009666525		XM_014890636
ACVR1B	NM_004302	XM_015344460		XM_019497567		XM_005308392		XM_020784576		XM_007434090		XM_013199362		XM_013960908		XM_011599282		XM_030468246		XM_015300267		XM_005531994		XM_009674823		XM_014891852
ACVR1C	NM_145259	XM_015358779		XM_019480205		XM_005296930		XM_020801156		XM_025164238		XM_013193677		XM_013945141		XM_011596334		XM_030454277		XM_015290188		XM_014249569		XM_009666523		XM_014890657
ACVR2A	NM_001616	XM_015358495		XM_006277126		XM_005296423		XM_020785739		XM_007422635		XM_013189235		XM_013959771		XM_011582911		XM_008503182		XM_015289792		XM_005519591		XM_009677331		XM_014870786
ACVR2B	NM_001106	XM_015354287		XM_019499185		XM_005297157		XM_020779779		XM_007428159		XM_013182388		XM_013949646		XM_011574890		XM_008500747		NM_204317		XM_005527760		XM_009682203		XM_014873722
ACVRL1	NM_000020			XM_019497566		XM_008173859		XM_020784564		XM_025170439				XM_013960898		XM_011599278		XM_030468241		XM_015300268		XM_005532050				XM_014891856
ACY1	NM_000666	XM_006631054		XM_014600145		XM_005285258		XM_020803857		XM_025165223		XM_013192028		XM_013945752		XM_011573613				XM_015292853		XM_005522148				XM_014869627
ACY3	NM_080658	XM_015353986		XM_014607293		XM_005280538		XM_020806057		XM_025164710
ACYP1	NM_001107	XM_006632342		XM_006268359		XM_005301603		XM_020793928		XM_007425444		XM_013185564		XM_013940901		XM_011572838		XM_008505207		NM_001168005		XM_005520258		XM_009670936		XM_014889834
ACYP2	NM_138448	XM_006638413		XM_006274443		XM_008173044		XM_020809927		XM_025165169		XM_013191045		XM_013949918		XM_011601586		XM_030448262		NM_001167762		XM_005525473		XM_009669091		XM_014895144
ADA	NM_000022	XM_006639460		XM_006275216		XM_008168155	1	XM_020789235		XM_025167852		XM_013188525		XM_013961794		XM_011578743		XM_030463241		NM_001006290		XM_005524675		XM_009671170		XM_014888971
ADAD1	NM_139243	XM_015343898		XM_006263438		XM_008169624		XM_020781479		XM_025176519		XM_013191344		XM_013951537		XM_011583463		XM_030450882		XM_420624		XM_005530894		XM_009683442		XM_014886662
ADAD2	NM_139174			XM_006266317		XM_005313280		XM_020787166		XM_025168406
ADAL	NM_001012969	XM_006628885		XM_006268807		XM_005284973		XM_020784711		XM_007424522		XM_013177577		XM_013957297		XM_011597397		XM_030456914		XM_015278890		XM_014251278		XM_009681622		XM_014874075
ADAM10	NM_001110	XM_006628724		XM_006263841		XM_008164103	1	XM_020784829		XM_015890948		XM_013177243		XM_013957026		XM_011597444		XM_030456947		NM_204261		XM_005521464		XM_009681618		XM_014874010
ADAM11	NM_002390	XM_015361996		XM_006278577		XM_005283107		XM_020798024		XM_007424835		XM_013198139				XM_011595185		XM_030465894		XM_015299265		XM_005532629		XM_009685362		XM_014884790
ADAM12	NM_003474	XM_015347043		XM_019482854		XM_005281905		XM_020791531		XM_025171444		XM_013185841		XM_013944944		XM_011589987		XM_030453107		XM_015288993		XM_005528869		XM_009670565		XM_014879593
ADAM15	NM_003815	XM_015344439	1	XM_019484725		XM_005280732	1	XM_020797349		XM_025171891		XM_013200456				XM_011597321		XM_030465239		XM_004939021		XM_014260847				XM_014889318
ADAM17	NM_003183	XM_015353485		XM_014597290		XM_008179889		XM_020796599		XM_025173810		XM_013172604		XM_013955075		XM_011576944		XM_030448063		NM_001008682		XM_005521872		XM_009680361		XM_014894993
ADAM19	NM_033274	XM_015349408		XM_006257806		XM_005300001		XM_020791547		XM_007427901		XM_013175737		XM_013953647		XM_011571419		XM_030459417		NM_001195122		XM_005523764		XM_009685710		XM_014875937
ADAM20	NM_003814			XM_014607446	1	XM_005305953		XM_020788458	1			XM_013191124	1	XM_013959200	1	XM_011582413	1			NM_206977		XM_005522609	1	XM_009689901	1	XM_014869208	1
ADAM22	NM_004194	XM_015357940		XM_019497933		XM_008169751		XM_020785134		XM_025166706		XM_013186951		XM_013941465		XM_011574491		XM_030445905		XM_015281971		XM_014248369		XM_009674913		XM_014875593
ADAM23	NM_003812	XM_015359437		XM_014594373		XM_008172510		XM_020780735				XM_013171168		XM_013952284		XM_011577231		XM_030454646		XM_015289427		XM_014249153		XM_009674779		XM_014880253
ADAM28	NM_014265			XM_006274644		XM_008168668	1	XM_020780350				XM_013200962				XM_011575225		XM_030464104		XM_001233495		XM_014262536	1	XM_009665653
ADAM32	NM_145004			XM_014595320	1	XM_005286555		XM_020780257	1			XM_013194429	1	XM_013946579	1	XM_011575411				XM_003642552	1	XM_005530836	1			XM_014890806	1
ADAM33	NM_025220			XM_006273996		XM_005291471										XM_011588913		XM_030450915		XM_015286042		XM_014261120		XM_009681843		XM_014891423	1
ADAM8	NM_001109	XM_015346432		XM_019499484		XM_008175145						XM_013171735		XM_013955750		XM_011600957				XM_015278690		XM_014259490		XM_009683202		XM_014882233
ADAM9	NM_003816	XM_015340265		XM_006275755	1	XM_005286497	1	XM_020780388	1	XM_025168018		XM_013194426	1	XM_013946565		XM_011575413		XM_030464009		XM_015297369		XM_005530798	1	XM_009682106		XM_014890859	1
ADAMTS1	NM_006988	XM_015361536		XM_014599154		XM_005289300		XM_020789629		XM_007430165		XM_013182727		XM_013955224		XM_011593824		XM_030447356		XM_015299177		XM_014253497		XM_009667661		XM_014892023
ADAMTS10	NM_030957	XM_015365303		XM_006265659		XM_005281234		XM_020781187		XM_015889014		XM_013200305		XM_013944635		XM_011595987		XM_008500946				XM_005531252		XM_009667176		XM_014883003
ADAMTS12	NM_030955	XM_006627246		XM_019495974		XM_005312319		XM_020807100		XM_007440561	1	XM_013181607		XM_013961008		XM_011597102		XM_030466864		XM_003642975		XM_005528040		XM_009680693		XM_014875456
ADAMTS13	NM_139025	XM_015366540		XM_014603732		XM_005293251		XM_020794803		XM_025166192		XM_013193968				XM_011579694		XM_030461414		XM_004945941		XM_014258024		XM_009665745		XM_014873269
ADAMTS14	NM_080722	XM_015346215		XM_019484327		XM_005281863		XM_020783104		XM_025173629		XM_013173939				XM_011587897		XM_030453198		XM_004942045		XM_014261640		XM_009676262		XM_014882236
ADAMTS15	NM_139055	XM_006642261		XM_019487272		XM_005303911		XM_020794217		XM_007438106		XM_013188511				XM_011589307		XM_030464756		XM_417874		XM_005528454		XM_009680474		XM_014883601
ADAMTS16	NM_139056	XM_006635930		XM_019491132				XM_020795582		XM_007423317
ADAMTS17	NM_139057	XM_006628663		XM_019477538		XM_005294902		XM_020781744		XM_025164675		XM_013181868		XM_013956389		XM_011595024		XM_030456917		XM_015292260		XM_005521617		XM_009681210		XM_014874573
ADAMTS18	NM_199355	XM_015368358		XM_006260253		XM_008170481		XM_020815278		XM_025162994		XM_013176667		XM_013941257		XM_011574197		XM_008491637		XM_015292516		XM_005530109		XM_009669848		XM_014882079
ADAMTS19	NM_133638	XM_015366082		XM_019478175		XM_005303066		XM_020797555		XM_007422289		XM_013195646				XM_011599956		XM_008503354		XM_413968		XM_005530041		XM_009684482		XM_014869191
ADAMTS2	NM_014244	XM_015349607		XM_014597540		XM_008166444		XM_020782724				XM_013175931		XM_013953476		XM_011571279		XM_030459269		XM_414611		XM_005523547		XM_009672586		XM_014886901
ADAMTS20	NM_025003	XM_006642906		XM_006272240		XM_008162523		XM_020799464		XM_007426179		XM_013196043		XM_013946986		XM_011582184		XM_030454724		XM_015282444		XM_005519525		XM_009689227		XM_014871135
ADAMTS3	NM_014243	XM_015340172		XM_019493535		XM_008171811		XM_020811138		XM_007429696		XM_013190562		XM_013951496		XM_011583295		XM_030450003		XM_015276403		XM_005531736		XM_009683831		XM_014884939
ADAMTS4	NM_005099			XM_006274460		XM_005293775		XM_020797455		XM_007426126				XM_013962252		XM_011599578		XM_030465071		XM_015302569	1
ADAMTS5	NM_007038	XM_015361686		XM_006278893		XM_005289304	1	XM_020789610		XM_007430164		XM_013182709		XM_013955225		XM_011593822		XM_030447371		XM_425541		XM_014253498		XM_009667660		XM_014892024
ADAMTS6	NM_197941	XM_006627029		XM_019496068		XM_008170639		XM_020783724		XM_025163324		XM_013180562				XM_011588546		XM_030467371		XM_424749		XM_005530098		XM_009679158		XM_014881422
ADAMTS7	NM_014272			XM_014601147		XM_008170503		XM_020813218				XM_013193168		XM_013942618		XM_011596309		XM_030456665		XM_003641830		XM_014250995		XM_009686384		XM_014887802
ADAMTS8	NM_007037	XM_006642280		XM_019487271		XM_005303912		XM_020791925		XM_007435623		XM_013188648				XM_011589408		XM_030464761		XM_015298130		XM_005528499		XM_009680473		XM_014883567
ADAMTS9	NM_182920	XM_006630626		XM_019499559		XM_005297849		XM_020805126		XM_025170168		XM_013180222				XM_011573656		XM_030458369		XM_004944664		XM_014251677		XM_009678677		XM_014873123
ADAMTSL1	NM_052866	XM_015345114		XM_019483687		XM_005297668				XM_007423486		XM_013200256		XM_013956438		XM_011597675		XM_030467596		XM_004949124		XM_014252195		XM_009677001		XM_014871904
ADAMTSL2	NM_014694	XM_015366551		XM_019501015		XM_005293247		XM_020812242		XM_025171131		XM_013193983		XM_013941745		XM_011579683		XM_030461320		XM_004945953		XM_014257959		XM_009665735	1	XM_014873116
ADAMTSL3	NM_207517	XM_015343041		XM_019477525		XM_008165412		XM_020790150	1			XM_013192779		XM_013957291		XM_011593855		XM_030456756		XM_004943826		XM_014251309		XM_009681289		XM_014889722
ADAMTSL4	NM_019032	XM_015368805		XM_019490891		XM_005293802		XM_020798221
ADAMTSL5	NM_213604	XM_015343241				XM_008171524		XM_020794127		XM_025174978		XM_013200064				XM_011596606		XM_030466131		XM_015299969		XM_014259903				XM_014882869
ADAP1	NM_006869	XM_006636995		XM_014610690		XM_005289151		XM_020808730		XM_007440127		XM_013177115		XM_013950868	1	XM_011579139		XM_030459578		XM_414759		XM_005522986		XM_009690104		XM_014869921
ADAP2	NM_018404	XM_006635488		XM_014601956		XM_005282832						XM_013178924		XM_013953139		XM_011586908		XM_030461973		XM_415661		XM_005526691		XM_009678932		XM_014878288
ADAR	NM_001111			XM_006264304		XM_008171922		XM_020797358		XM_025173608		XM_013200474		XM_013941722		XM_011597173		XM_030465236		XM_001232161		XM_014260926		XM_009671022		XM_014892809
ADARB1	NM_001112	XM_015359252		XM_019492153		XM_008175406		XM_020809205		XM_015888866		XM_013171738				XM_011599647		XM_030454690		XM_015289081		XM_005528927		XM_009671791		XM_014891709
ADARB2	NM_018702	XM_015354620		XM_019498622		XM_008162950		XM_020779799		XM_007426761		XM_013185763		XM_013952567		XM_011571594		XM_030445535		XM_418563		XM_005528513		XM_009683959		XM_014872263
ADAT1	NM_012091	XM_015367981		XM_014605695		XM_008164156		XM_020788230				XM_013197712		XM_013960158		XM_011587325		XM_030458079		XM_015292611		XM_005531919		XM_009686972		XM_014889539
ADAT2	NM_182503	XM_015339142		XM_006265733		XM_008177123		XM_020813110		XM_007422911		XM_013194192		XM_013959153		XM_011598127		XM_030447436		XM_419709		XM_005518648		XM_009673580		XM_014888645
ADAT3	NM_138422	XM_006636675		XM_006271851		XM_005312128		XM_020809501		XM_007435806
ADCK1	NM_020421	XM_015350419		XM_014608291		XM_005301666		XM_020794382		XM_025169361		XM_013185656		XM_013940974		XM_011572912		XM_030452377		XM_015287400		XM_014249711		XM_009675638		XM_014869817
ADCK2	NM_052853	XM_015353032		XM_014608737		XM_008171122		XM_020800493		XM_007432187		XM_013173177		XM_013947121		XM_011576852		XM_008494945		XM_416350		XM_005527954		XM_009679930		XM_014869952
ADCK3	NM_020247	XM_015352459				XM_008175049						XM_013174055		XM_013940342		XM_011585695				XM_015283507		XM_005523283		XM_009686348		XM_014877387
ADCK5	NM_174922	XM_015357682		XM_014596969		XM_008165090		XM_020814895		XM_025177164				XM_013946616	1							XM_014262606
ADCY1	NM_021116	XM_006634569		XM_019483325		XM_005300392		XM_020815792				XM_013197492		XM_013952768		XM_011593007		XM_008497154		XM_418883		XM_005525223		XM_009684527		XM_014877323
ADCY10	NM_018417	XM_015359032		XM_019500174		XM_008173787	1	XM_020812337		XM_025174204				XM_013954011	1					XM_015280662
ADCY2	NM_020546	XM_015357091		XM_006274493		XM_005294584		XM_020795597	1	XM_007438491		XM_013181975		XM_013952159		XM_011580330		XM_030446098		XM_015282304		XM_014261337		XM_009665188		XM_014872312
ADCY3	NM_004036	XM_015346195		XM_006258853		XM_008173894		XM_020813356		XM_007434053		XM_013184380		XM_013946842		XM_011590834		XM_030447595		XM_015285192		XM_014262668		XM_009688251
ADCY4	NM_139247			XM_014607037		XM_005290110		XM_020815896		XM_025171288
ADCY5	NM_183357	XM_015358456		XM_019480224		XM_005279813		XM_020801086		XM_007419932		XM_013171234		XM_013960412		XM_011581699		XM_030454039		NM_204631		XM_005519647		XM_009685731		XM_014871774
ADCY6	NM_015270	XM_015344451		XM_019496743		XM_005308404		XM_020785710		XM_007421250						XM_011599306		XM_030468247		XM_015273831	1	XM_014260650				XM_014891853
ADCY7	NM_001114	XM_015368450		XM_019497500		XM_008166956		XM_020807569		XM_007423568		XM_013186857		XM_013941200		XM_011574046		XM_030457687		XM_015292402		XM_014255494		XM_009678312		XM_014882713
ADCY8	NM_001115	XM_006634449		XM_014611460		XM_005288817		XM_020814539		XM_007437782		XM_013197351		XM_013956818		XM_011602011		XM_030445296		XM_418437		XM_014254089		XM_009689681		XM_014882146
ADCY9	NM_001116	XM_015359940		XM_006266871		XM_005306178		XM_020811938		XM_007433866		XM_013176791		XM_013939880		XM_011586465		XM_008496745		XM_015294128		XM_005522820		XM_009674661		XM_014892128
ADCYAP1	NM_001117	XM_015354344		XM_006262865		XM_008178652		XM_020794532		XM_025174037		XM_013183505		XM_013940524		XM_011582430		XM_030445432		NM_001001291		XM_005517230		XM_009667156		XM_014871324
ADCYAP1R1	NM_001118	XM_015354276		XM_019497405		XM_008170765		XM_020811437				XM_013182423		XM_013961784		XM_011572862		XM_008502214		XM_015281080		XM_005527782		XM_009669171		XM_014873697
ADD1	NM_001119	XM_015339460		XM_014607670		XM_008171815		XM_020811197		XM_007435362		XM_013178811		XM_013959971		XM_011591297		XM_030450404		XM_015285766		XM_014261266		XM_009686149		XM_014895264
ADD2	NM_001617	XM_015340599		XM_014609794		XM_005285229		XM_020780134		XM_007437280		XM_013201020				XM_011575331		XM_030464114		XM_015297487		XM_014261431				XM_014891360
ADD3	NM_001121	XM_015347439		XM_006263287		XM_008173497		XM_020779804				XM_013174539		XM_013955859		XM_011576020		XM_030452980		XM_015288538		XM_005520722		XM_009672352		XM_014872468
ADGB	NM_024694	XM_015349148		XM_019488358		XM_005280422		XM_020810415		XM_007436004	1	XM_013178197		XM_013945429		XM_011591988		XM_030447520		XM_419656		XM_005518651		XM_009668767		XM_014892950
ADGRA1	NM_001083909	XM_015346987		XM_014607805		XM_008174800	1	XM_020795002		XM_025166116		XM_013184082	1	XM_013955005		XM_011576192		XM_008501992	1	XM_421695	1	XM_005520645		XM_009677761	1	XM_014885926
ADGRA2	NM_032777	XM_006625471		XM_006258392		XM_005286566	1	XM_020786152		XM_025166230		XM_013194384		XM_013950297		XM_011575417		XM_030463929		XM_004947583	1	XM_005530846				XM_014890811
ADGRA3	NM_145290	XM_006629871		XM_006278038		XM_008166237	1	XM_020780432		XM_007438996		XM_013176943		XM_013959896		XM_011584920		XM_030450240		XM_420763	1	XM_005517801		XM_009673438	1	XM_014885155
ADGRB1	NM_001702	XM_015357160		XM_019481825		XM_008165108	1	XM_020814988				XM_013190983				XM_011591681		XM_030445190		XM_015283221	1	XM_014254281		XM_009688950	1	XM_014880437
ADGRB2	NM_001294335	XM_015348447		XM_019498821		XM_008167139	1	XM_020809316				XM_013184071		XM_013957343	1	XM_011584293		XM_030464206		XM_015297826	1	XM_014258432				XM_014885543
ADGRB3	NM_001704	XM_006638700		XM_006275083		XM_008178161	1	XM_020785833		XM_007423807		XM_013172202		XM_013952381		XM_011576533		XM_008502299		XM_004940451	1	XM_014263310		XM_009689155	1	XM_014870251
ADGRD1	NM_198827	XM_015365998		XM_014598567		XM_008163477	1	XM_020788874		XM_007426660		XM_013173436		XM_013949192	1	XM_011589701		XM_030460696		XM_415094		XM_014253924				XM_014893171
ADGRD2	XM_006717348	XM_015367034		XM_019500977		XM_008172320	1	XM_020793310		XM_025176520		XM_013188704		XM_013956560		XM_011579545		XM_030461502		XM_004946032		XM_014257949		XM_009689584	1	XM_014879975
ADGRE1	NM_001974	XM_015349443	1	XM_019488486	1	XM_005312577	1									XM_011600511
ADGRE5	NM_001784	XM_015349180	1	XM_019479698		XM_008173457	1	XM_020800368		XM_015889439
ADGRF3	NM_153835			XM_006258659		XM_008172973	1
ADGRF4	NM_153838			XM_006265334	1							XM_013194525		XM_013955603	1	XM_011591724	1	XM_008490738	1	XM_015285161		XM_014251411	1	XM_009667982	1	XM_014872950	1
ADGRF5	NM_015234			XM_014601630		XM_008163084	1	XM_020777317		XM_007426788		XM_013184551		XM_013955604		XM_011591726		XM_008490718		XM_015285167		XM_005521817		XM_009667939	1	XM_014872945
ADGRG1	NM_005682			XM_006278235				XM_020797944				XM_013176576		XM_013948631		XM_011573735				XM_015292331	1	XM_005528207	1			XM_014889047	1
ADGRG2	NM_005756	XM_015341662	1	XM_019495079		XM_005281570	1	XM_020789189		XM_007440163		XM_013183970		XM_013950666		XM_011580093		XM_030469421		XM_015272755	1	XM_005516672				XM_014875805
ADGRG3	NM_170776			XM_019497326		XM_005309544	1					XM_013176486		XM_013948632	1	XM_011573736				XM_015292335		XM_014257122				XM_014889048	1
ADGRG4	NM_153834	XM_015351554	1	XM_019492790		XM_008179002	1	XM_020810299		XM_025167042		XM_013183282		XM_013943009		XM_011580568				XM_004940676	1
ADGRG5	NM_153837	XM_015368419	1	XM_019497343		XM_005314602	1			XM_025168641		XM_013176578				XM_011574207				XM_015292334	1
ADGRG6	NM_020455	XM_015339130		XM_014605563		XM_008177101	1	XM_020814025		XM_007436168		XM_013194198		XM_013958928		XM_011598310		XM_030448117		XM_015284079	1	XM_005518445		XM_009673576	1	XM_014888617
ADGRG7	NM_032787	XM_015364061				XM_005283704	1					XM_013182878		XM_013949994		XM_011588548		XM_008499946		XM_416607	1	XM_014253286		XM_009675257	1	XM_014885681
ADGRL1	NM_014921	XM_015349136		XM_014595403		XM_005296067	1	XM_020800348		XM_025164887						XM_011601471	1					XM_005533537
ADGRL2	NM_012302	XM_015355713		XM_014593816		XM_008171234	1	XM_020800144		XM_007431550		XM_013177895		XM_013961426		XM_011572473		XM_030454866		XM_015290821	1	XM_014250802		XM_009668976	1	XM_014872192
ADGRL3	NM_015236	XM_015345421		XM_014602308		XM_005295050	1	XM_020789513		XM_025165488		XM_013198807		XM_013954405		XM_011595209		XM_030449718		XM_015276449	1	XM_014259053		XM_009683749	1	XM_014883735
ADGRL4	NM_022159	XM_015355745		XM_014593820		XM_005302364	1	XM_020812570		XM_007432858		XM_013177987		XM_013960981		XM_011572457		XM_030455451		XM_004936666		XM_005521027				XM_014872189
ADGRV1	NM_032119	XM_015360604		XM_019483282		XM_008167448	1	XM_020783780		XM_007438147		XM_013193304		XM_013951389	1	XM_011586064		XM_008492118		XM_015280551		XM_005532430				XM_014893147
ADH1B	NM_000668			XM_006264494	1			XM_020815645	1			XM_013170848	1	XM_013951623	1	XM_011574413	1	XM_008499600	1	XM_015285642	1			XM_009689332	1	XM_014875262	1
ADH1C	NM_000669			XM_006264505	1	XM_005278476	1	XM_020815644	1			XM_013170956	1	XM_013951622	1	XM_011574412	1	XM_008499600		NM_001305183		XM_005517477	1	XM_009689333	1
ADH4	NM_000670			XM_014599929	1	XM_005278478	1									XM_011574411	1					XM_005517476	1
ADH5	NM_000671			XM_014600185	1	XM_005278479	1	XM_020802927	1			XM_013201080		XM_013951513	1					NM_001031152				XM_009689330		XM_014875261	1
ADH6	NM_000672					XM_005287869	1	XM_020802930	1											NM_205092
ADHFE1	NM_144650	XM_006633900		XM_006261997		XM_005288084		XM_020812067		XM_025165733		XM_013172547		XM_013942812		XM_011583800		XM_008501761		XM_015282749		XM_005517117		XM_009668407		XM_014873026
ADI1	NM_018269	XM_006626380		XM_006265516		XM_005289649		XM_020782602		XM_007424688		XM_013172583		XM_013952934		XM_011577027		XM_008506189		NM_001031089		XM_005521890		XM_009667452		XM_014883723
ADIG	NM_001018082			XM_019484628		XM_008168114		XM_020798431		XM_025177599		XM_013192987				XM_011591478
ADIPOQ	NM_004797	XM_015360897	1	XM_006266705		XM_005282489		XM_020811581		XM_007439548		XM_013188058		XM_013956768		XM_011577456		XM_008500672		XM_015276846		XM_014258363		XM_009674143		XM_014870291
ADIPOR1	NM_015999	XM_015342295		XM_014609416		XM_005311014		XM_020800150				XM_013196956		XM_013944066		XM_011592078				XM_015298706		XM_014258964		XM_009667294		XM_014891983
ADIPOR2	NM_024551	XM_006633669		XM_006258287		XM_005287996		XM_020789048		XM_007435023		XM_013172994		XM_013947713		XM_011576666		XM_030469211		XM_015285809		XM_014259344		XM_009679827		XM_014870011
ADIRF	NM_006829					XM_008170284		XM_020805961		XM_007443678		XM_013174686	1	XM_013961485		XM_011577278		XM_008501459		NM_001302200		XM_005520450	1	XM_009685748	1
ADK	NM_001123	XM_015346260		XM_006273786		XM_005278746		XM_020796153	1	XM_025164559		XM_013176385		XM_013960270		XM_011577149		XM_030452817		XM_015288216		XM_014250563		XM_009671203		XM_014879844
ADM	NM_001124	XM_006642495		XM_019476812		XM_005291690		XM_020789941		XM_007438854		XM_013189059		XM_013957798		XM_011575661		XM_030450951		XM_015286460		XM_014257859		XM_009680253		XM_014876258
ADM2	NM_001253845	XM_006633782		XM_019493182		XM_005294572		XM_020803757								XM_011599025										XM_014890755
ADNP	NM_015339	XM_006639538		XM_014609659		XM_005286237		XM_020779505		XM_025169540		XM_013188660		XM_013945044		XM_011578649		XM_030462879		XM_015296485		XM_014254196		XM_009684027		XM_014876108
ADNP2	NM_014913	XM_015357713		XM_006272089		XM_005281425		XM_020781592		XM_025165554		XM_013184817		XM_013941032		XM_011592971		XM_030444830		XM_418898		XM_014254570		XM_009688715		XM_014877504
ADO	NM_032804	XM_015347046		XM_006272592		XM_005294319		XM_020793179								XM_011577327		XM_030453525		XM_015288139		XM_014261522				XM_014882306
ADORA1	NM_000674	XM_006628388		XM_006266084		XM_005309933		XM_020782586	1			XM_013196601		XM_013944050		XM_011592060		XM_030465637		NM_204316		XM_005530199	1	XM_009667313		XM_014892003	1
ADORA2A	NM_000675	XM_006640418		XM_006272206		XM_005288597		XM_020799171				XM_013173623		XM_013944888		XM_011592765		XM_030460654		XM_015275444		XM_014253952		XM_009687410		XM_014894705
ADORA2B	NM_000676	XM_015367563		XM_019491900		XM_008168991		XM_020809058				XM_013196499		XM_013953842		XM_011581780		XM_030462700		NM_205087		XM_005525745		XM_009672980		XM_014876447
ADORA3	NM_000677					XM_005303606				XM_007428694						XM_011593380	1	XM_008490586		NM_204151		XM_005529396		XM_009672169		XM_014892336
ADPGK	NM_031284	XM_006629064		XM_014604472		XM_005281009		XM_020803703		XM_007432823		XM_013194103		XM_013944641		XM_011589749		XM_030456821		XM_004943658		XM_014251237		XM_009675721		XM_014889270
ADPRH	NM_001125	XM_015359413		XM_006262274		XM_005310175		XM_020810778		XM_007439175		XM_013187438		XM_013950116		XM_011583099		XM_030469094		NM_001030790		XM_014253588		XM_009682710		XM_014882780
ADPRHL1	NM_138430	XM_006639194		XM_006272472		XM_005307620	1	XM_020783969		XM_025163228		XM_013197421		XM_013954082		XM_011583527	1	XM_030455483		XM_004938532		XM_014249187		XM_009665473		XM_014885078
ADPRHL2	NM_017825	XM_015348441		XM_019488280		XM_005298375		XM_020808866		XM_007444353		XM_013184111		XM_013950429		XM_011584286		XM_030464370		NM_001006312		XM_005529787		XM_009685833		XM_014881268
ADPRM	NM_020233	XM_006635120		XM_006277769		XM_005305118		XM_020785889		XM_007422855				XM_013957635		XM_011587295		XM_030461813		XM_015295224		XM_005530962		XM_009680320		XM_014886829
ADRA1A	NM_000680			XM_006276380		XM_005285183				XM_007424541		XM_013197154		XM_013954450		XM_011575247		XM_008491382		XM_015297497		XM_005532243		XM_009665678		XM_014885168
ADRA1B	NM_000679	XM_006631736		XM_019478658		XM_005298002						XM_013178582		XM_013953665		XM_011571562		XM_030459331		XM_414483		XM_005523794		XM_009685610		XM_014888285
ADRA1D	NM_000678	XM_006629190		XM_006265525		XM_005291501		XM_020806642		XM_007430407		XM_013182224		XM_013952602		XM_011588823		XM_008501663		XM_004936274		XM_005517935		XM_009681823		XM_014876240
ADRA2A	NM_000681	XM_015347409		XM_006270758		XM_005308156		XM_020779847		XM_007437375	1	XM_013174549		XM_013947231		XM_011575997		XM_008490143		XM_004942276		XM_014250130		XM_009672363		XM_014872493
ADRA2B	NM_000682	XM_006625643		XM_006276216		XM_005313402		XM_020780188		XM_007436969		XM_013200998		XM_013953934		XM_011575347				XM_015293849
ADRA2C	NM_000683	XM_015344810		XM_006265709		XM_005309352		XM_020777338	1			XM_013176775		XM_013959930		XM_011591269		XM_030450850		XM_004936302		XM_005518053		XM_009686286		XM_014895289
ADRB1	NM_000684	XM_015347397		XM_006261740		XM_005293879		XM_020779913		XM_025171464		XM_013174639		XM_013948663		XM_011575962		XM_030453685		XM_015288961		XM_005520758		XM_009668686		XM_014872530
ADRB2	NM_000024	XM_015349374	1	XM_006277862		XM_005298046		XM_020806958	1	XM_007421111		XM_013191864				XM_011571516		XM_030458828		XM_015293684		XM_005523783		XM_009672471		XM_014891210
ADRB3	NM_000025			XM_014595317		XM_008172218		XM_020786144		XM_007427506		XM_013194379		XM_013952551		XM_011575125		XM_030463931		XM_428541		XM_014259557		XM_009682074		XM_014890815
ADRBK1	NM_001619					XM_005280516						XM_013170588				XM_011600846				NM_001031353		XM_005528942		XM_009669095		XM_014878714
ADRBK2	NM_005160					XM_008163665						XM_013173195		XM_013952406		XM_011590086				XM_015275493		XM_005524329		XM_009684785		XM_014874878
ADRM1	NM_007002	XM_006639682		XM_006274324		XM_008178586		XM_020808132		XM_025174498		XM_013188875		XM_013952704		XM_011578549		XM_030463267		NM_204651		XM_005524817		XM_009670704		XM_014873821
ADSL	NM_000026	XM_015359515		XM_014607692		XM_005302547		XM_020787870		XM_007420010		XM_013181071		XM_013947650		XM_011575786		XM_008496281		NM_205529		XM_005527643		XM_009665251		XM_014882584
ADSS	NM_001126	XM_015338755	1	XM_006269480		XM_005315596		XM_020787829		XM_007431609		XM_013201922		XM_013943876		XM_011574886				XM_015283953		XM_005530583		XM_009686715		XM_014878094
ADSSL1	NM_152328	XM_006632450		XM_019479956		XM_005285808		XM_020814847		XM_025164462		XM_013182980		XM_013940822		XM_011591587				XM_001235679		XM_005520081		XM_009675628		XM_014871861
ADTRP	NM_032744	XM_015357599		XM_014611574		XM_005305195		XM_020797131				XM_013194355		XM_013941612		XM_011581279		XM_008497128		XM_001234746		XM_005525290		XM_009677971		XM_014878667
AEBP1	NM_001129	XM_015340200		XM_014605378		XM_005312376		XM_020803551		XM_007420028						XM_011575457		XM_030468679		XM_015297510		XM_014261426		XM_009682284		XM_014891352
AEBP2	NM_153207	XM_015352051		XM_006269775		XM_005308984		XM_020804225		XM_025168455		XM_013172889		XM_013947844		XM_011576570		XM_030469091		XM_416415		XM_014256009		XM_009671923		XM_014869924
AEN	NM_022767	XM_015343519	1	XM_006263813	1	XM_008165427				XM_007427151		XM_013181817		XM_013958575		XM_011594355		XM_008492051		XM_413869		XM_014251042		XM_009681581	1	XM_014886349
AES	NM_001130	XM_006639880		XM_014604892		XM_005281135		XM_020794168		XM_007444510				XM_013944983		XM_011596584				XM_015299737		XM_005531213		XM_009685572		XM_014883019
AFAP1	NM_198595	XM_015344976		XM_006275957		XM_008179374		XM_020790497		XM_025169499		XM_013179348		XM_013959989		XM_011591244		XM_008501816		NM_204205		XM_005517861		XM_009686218		XM_014895309
AFAP1L1	NM_152406	XM_015349406		XM_019478546		XM_008179551		XM_020780457		XM_025169463		XM_013178570		XM_013957601		XM_011571529		XM_030459271		XM_015293698		XM_005523786		XM_009672482		XM_014891215
AFAP1L2	NM_032550	XM_015347895		XM_019485940		XM_005293875		XM_020779925		XM_007436989		XM_013174589		XM_013948665		XM_011575955		XM_030453485		XM_015288946		XM_014250122		XM_009668684		XM_014872534
AFF1	NM_005935	XM_015363380		XM_019488141		XM_008165622		XM_020805364		XM_025166919		XM_013190512		XM_013957377		XM_011597625		XM_030450410		XM_004941099		XM_014254796		XM_009676528		XM_014880565
AFF2	NM_002025	XM_015351809		XM_019492848		XM_005299007		XM_020800988		XM_007419992		XM_013183688		XM_013946284		XM_011578230		XM_030449003		XM_015278653		XM_014256390	1	XM_009672034		XM_014881526
AFF3	NM_002285	XM_015363360		XM_019485071		XM_008167376		XM_020805632		XM_025172828		XM_013180631		XM_013954040		XM_011583686		XM_030454711		XM_015277794		XM_014250201		XM_009666466		XM_014892963
AFF4	NM_014423	XM_015349494		XM_014597598		XM_008171218		XM_020813658		XM_007431890		XM_013175807		XM_013945936		XM_011571127		XM_030459335		XM_004945031		XM_005523698		XM_009678899		XM_014888300
AFG3L2	NM_006796	XM_015354872		XM_006269732		XM_005282676		XM_020793488		XM_007427842		XM_013179392		XM_013939620		XM_011591025		XM_030446090		XM_419121		XM_014257597		XM_009686060		XM_014870855
AFMID	NM_001010982	XM_015356258		XM_014607012		XM_005283143		XM_020814070		XM_025166834		XM_013197905		XM_013945796		XM_011600160		XM_030461788		XM_004946295		XM_014259473		XM_009668803		XM_014887546
AFTPH	NM_017657	XM_015363205		XM_006264906		XM_005287220		XM_020803353		XM_007431704		XM_013194876		XM_013961666		XM_011600236		XM_030447615		XM_004940206		XM_005525402		XM_009686909		XM_014890192
AGA	NM_000027	XM_015345426		XM_014594963		XM_005304167		XM_020802069		XM_025168426		XM_013190315		XM_013942154		XM_011578887		XM_030450194		NM_001006445		XM_005518002		XM_009676713		XM_014892614
AGAP1	NM_014914	XM_006636303		XM_014594255		XM_008172586		XM_020802348	1	XM_015888308	1	XM_013178631				XM_011585894		XM_030453883		XM_015289260		XM_014261323		XM_009685789		XM_014890725
AGAP2	NM_014770	XM_015344263				XM_008162979		XM_020784517		XM_025169259						XM_011601382				XM_004950422	1	XM_014260582		XM_009681906		XM_014891807
AGAP3	NM_031946	XM_015354213	1	XM_019485530	1	XM_008175208		XM_020800197		XM_025175598				XM_013942622	1	XM_011574190		XM_030444851		XM_015281026		XM_014260690		XM_009670500		XM_014890436
AGBL1	NM_152336	XM_015343415		XM_019477387		XM_008165433		XM_020781683		XM_007432507		XM_013181875		XM_013958247		XM_011594481		XM_030456954		XM_004943855		XM_014251368		XM_009681579		XM_014888805
AGBL2	NM_024783	XM_015338638		XM_019498783		XM_005295042		XM_020792162		XM_025169423		XM_013200149		XM_013946725		XM_011597557				XM_015286302		XM_005529129				XM_014878649
AGBL3	NM_178563	XM_015352950				XM_008178779		XM_020815483		XM_025163398		XM_013182545		XM_013947057		XM_011600558		XM_030446006		XM_015289535				XM_009677573
AGBL5	NM_021831	XM_015348452				XM_008177327		XM_020808266		XM_025165588				XM_013942543		XM_011598819		XM_030468821		XM_015285007		XM_014261284		XM_009668213		XM_014888232
AGFG1	NM_004504	XM_015361676		XM_006258320		XM_008165893		XM_020792557		XM_007420448		XM_013181548		XM_013944339		XM_011577544		XM_030456051		XM_015276977		XM_014256185		XM_009675762		XM_014877875
AGFG2	NM_006076			XM_006272052				XM_020799773		XM_025176398						XM_011593740						XM_005533784				XM_014893879
AGGF1	NM_018046	XM_015365012		XM_006268183		XM_008167533		XM_020804073		XM_007436276		XM_013190844		XM_013950817		XM_011590507		XM_030467991		XM_414679		XM_014261054		XM_009688612		XM_014881523
AGK	NM_018238	XM_006633701		XM_006278274		XM_005296363		XM_020792210		XM_025174056		XM_013173084		XM_013947393		XM_011576752		XM_030448299		XM_004937875		XM_005527953		XM_009679925		XM_014869910
AGL	NM_000028	XM_015355082		XM_006278803		XM_008170616		XM_020807128		XM_007421978		XM_013186676		XM_013961097		XM_011572666		XM_030454953		XM_015290749		XM_014250660		XM_009685950	1	XM_014884902
AGMAT	NM_024758	XM_015336833		XM_006265981		XM_008167353		XM_020778586		XM_025163338		XM_013187803		XM_013953456		XM_011585165				XM_015296806		XM_005528271		XM_009689615		XM_014881772
AGMO	NM_001004320	XM_015357787		XM_014603203		XM_005306643		XM_020781509		XM_007427119		XM_013183423		XM_013941491		XM_011585596		XM_008494279		XM_015281873		XM_005518842		XM_009680843		XM_014893618
AGO1	NM_012199	XM_015348513	1	XM_006269876	1	XM_008167118	1	XM_020808862	1	XM_007435168	1	XM_013184106	1	XM_013950384	1	XM_011583887	1			NM_001317212		XM_005529784	1	XM_009685852	1	XM_014881285	1
AGO2	NM_012154	XM_015357461		XM_006258700		XM_008165141		XM_020804550		XM_025165013		XM_013193340		XM_013939814		XM_011591604		XM_030446539				XM_014255251		XM_009683779		XM_014891737
AGO3	NM_024852			XM_006269877	1	XM_008167115	1	XM_020808856	1	XM_007435167	1			XM_013950385	1	XM_011583885				NM_001030900		XM_014258531	1	XM_009685837		XM_014881284	1
AGO4	NM_017629	XM_006631197	1	XM_006269875		XM_008167120		XM_020808870	1			XM_013184108	1	XM_013950422	1	XM_011583888		XM_030464270		NM_001039276		XM_014258495		XM_009685838		XM_014881307	1
AGPAT1	NM_006411			XM_019497388		XM_005279611		XM_020813066		XM_007430302				XM_013958403						XM_004948513		XM_005534470				XM_014884784
AGPAT2	NM_006412	XM_006640637		XM_014603706		XM_005299512		XM_020794887		XM_025168988		XM_013188844		XM_013941788		XM_011579650		XM_030461358		XM_001235299		XM_005529206		XM_009665813		XM_014880075
AGPAT3	NM_020132	XM_015363573		XM_014611219		XM_005312625		XM_020783910		XM_025165497		XM_013181288		XM_013941667		XM_011588223		XM_030469630		XM_004934600		XM_005526517		XM_009679538		XM_014876775
AGPAT4	NM_020133	XM_015362933		XM_006275802		XM_008163990		XM_020808869		XM_007432558		XM_013186781		XM_013945478		XM_011591927		XM_030447510		XM_419616		XM_005526926		XM_009688366		XM_014876022
AGPAT5	NM_018361	XM_006638689		XM_006262403		XM_005289706		XM_020797821		XM_007444289		XM_013172290		XM_013953227		XM_011594763		XM_030448143		XM_419916		XM_005521906		XM_009677039		XM_014869520
AGPS	NM_003659	XM_006636488		XM_014599342		XM_005300458		XM_020806242		XM_025166730		XM_013171586		XM_013960632		XM_011578363		XM_030454383		XM_421987		XM_014249524		XM_009672648		XM_014890042
AGR2	NM_006408	XM_006636040	1	XM_006263670		XM_005306658		XM_020781449		XM_007430364		XM_013171786		XM_013941530		XM_011585583		XM_030445264		XM_418698		XM_005518851		XM_009680840		XM_014894400
AGR3	NM_176813	XM_015359409	1	XM_014603081		XM_005306659		XM_020782173		XM_007430366		XM_013171775		XM_013941557		XM_011585582		XM_008494189		NM_001199613		XM_005518853		XM_009680810		XM_014893756
AGRN	NM_198576	XM_015336929		XM_019493883		XM_008167270		XM_020782247		XM_007426256		XM_013194215		XM_013956069		XM_011585309		XM_030463819		XM_015296844		XM_014259228		XM_009671667		XM_014885760
AGRP	NM_001138	XM_006641519	1	XM_019490975		XM_005310092		XM_020797831		XM_007444575		XM_013176448		XM_013942722		XM_011573865		XM_030457578		NM_001031457		XM_005526289		XM_009676770		XM_014880766
AGT	NM_000029	XM_006638452		XM_006267913		XM_008169756		XM_020801203		XM_007423668		XM_013194649		XM_013946106		XM_011575402		XM_030446974		XM_004935493		XM_014263652		XM_009680460		XM_014875281
AGTPBP1	NM_015239	XM_015362177		XM_014608754		XM_005304317		XM_020805840		XM_025164432		XM_013195796				XM_011577806		XM_030467513		XM_015280300		XM_014252300				XM_014869122
AGTR1	NM_000685	XM_015361051		XM_006258044		XM_008171493		XM_020781855				XM_013181583		XM_013944322		XM_011577629		XM_008493296		XM_015291378		XM_014256156		XM_009688989		XM_014891690
AGTR2	NM_000686	XM_015351101		XM_006265531		XM_008178968		XM_020795806		XM_007422385		XM_013183407		XM_013945239		XM_011598253				XM_004940660		XM_005526188		XM_009684984		XM_014886088
AGTRAP	NM_020350	XM_015336983		XM_014610424		XM_005292817		XM_020782156		XM_025162967				XM_013940054		XM_011585217		XM_030463549		XM_015297039		XM_014257239		XM_009671429		XM_014881721
AGXT	NM_000030	XM_006637676		XM_006276119		XM_005291965		XM_020787445		XM_007441231		XM_013186060		XM_013939703		XM_011594977		XM_008500848		XM_003641735		XM_005529630		XM_009690526		XM_014870359
AGXT2	NM_031900	XM_015339139		XM_006270044		XM_005303596		XM_020795715		XM_007426678		XM_013181713		XM_013961052		XM_011598706		XM_030467327		XM_429219		XM_014257008		XM_009680617		XM_014875453
AHCTF1	NM_015446	XM_015351512		XM_014600043		XM_005311505		XM_020788020		XM_007433850		XM_013202123		XM_013943832				XM_030447483		NM_001161801		XM_014255978		XM_009686634		XM_014893973
AHCY	NM_000687	XM_006639660		XM_019484674		XM_005295391		XM_020806503		XM_007435108		XM_013189264		XM_013944780		XM_011591444		XM_030462944		XM_417331		XM_005532951		XM_009680899		XM_014876105
AHCYL1	NM_006621			XM_006259322		XM_008175656		XM_020809988		XM_025167742		XM_013200371		XM_013953198		XM_011592106		XM_030465317		NM_001030913		XM_005530169		XM_009672532		XM_014872825
AHCYL2	NM_015328	XM_015352585		XM_014607542		XM_005281316		XM_020812465		XM_007439590		XM_013201040		XM_013943165		XM_011600393				XM_015287911		XM_014261635		XM_009679290		XM_014890774
AHDC1	NM_001029882	XM_015348745		XM_019492392		XM_008170968		XM_020810700		XM_025172195		XM_013199611		XM_013953573		XM_011584318		XM_030464517		XM_015297595		XM_014258426		XM_009689848		XM_014890514
AHI1	NM_017651	XM_015347991		XM_019479609		XM_008176751		XM_020779629		XM_007420914		XM_013175358		XM_013959112		XM_011598863		XM_030447614		XM_004935727		XM_014248344		XM_009688931		XM_014874210
AHNAK	NM_001620	XM_015338758	1	XM_019495503		XM_008174116		XM_020814126				XM_013202367		XM_013951080		XM_011601346				XM_015273442	1	XM_014262665				XM_014893020
AHNAK2	NM_138420			XM_019479926		XM_008168184	1			XM_025163938		XM_013182979		XM_013940948				XM_030452500		XM_015287938		XM_014249787		XM_009675630		XM_014871473	1
AHR	NM_001621	XM_015357946		XM_019497868		XM_005306661		XM_020781440		XM_025172933		XM_013171792		XM_013941334		XM_011585581		XM_030444414		NM_204118		XM_005518854		XM_009680808		XM_014894399
AHRR	NM_020731	XM_015354944		XM_019491138		XM_005296530		XM_020806228		XM_025167297		XM_013181215		XM_013957737		XM_011585990		XM_030445653		XM_015282378		XM_005517341		XM_009682459		XM_014875174
AHSA1	NM_012111	XM_006632547		XM_006263776		XM_005301653		XM_020794379		XM_007431337		XM_013185557		XM_013940911		XM_011572904		XM_030451945		XM_421292		XM_005520227		XM_009675686		XM_014869807
AHSG	NM_001622			XM_006260768	1	XM_005286014		XM_020810566		XM_007434868		XM_013174868		XM_013939759		XM_011581003		XM_008493377		XM_422764		XM_005525048		XM_009677273		XM_014871570
AICDA	NM_020661			XM_019482314		XM_008173620		XM_020814695		XM_025166846		XM_013199852		XM_013956222		XM_011583161		XM_008503211		NM_001243222		XM_005531039		XM_009687185		XM_014887329
AIDA	NM_022831	XM_015351206		XM_014598032		XM_008175353		XM_020786608		XM_007433707		XM_013173975		XM_013954304		XM_011585828		XM_030447124		NM_001277540		XM_005523311		XM_009686920		XM_014877431
AIF1	NM_001623			XM_019487063		XM_008175597		XM_020811145
AIF1L	NM_031426	XM_006640767		XM_006259994		XM_005293326		XM_020794815		XM_007422314		XM_013194010		XM_013949705		XM_011579798		XM_030461466		XM_415461	1	XM_005527284		XM_009665787		XM_014873294
AIFM1	NM_004208	XM_015351738		XM_006259844		XM_005310923		XM_020804674		XM_007443084		XM_013183649		XM_013942247		XM_011578225		XM_030449259		NM_001007490		XM_005527360		XM_009673052		XM_014891029
AIFM2	NM_032797	XM_015347684		XM_019484372		XM_005281886		XM_020813394		XM_007442820		XM_013174498		XM_013942389		XM_011587822		XM_030453401		XM_421597		XM_014259272		XM_009675688		XM_014883324
AIFM3	NM_144704	XM_015366339		XM_019488966		XM_008171502		XM_020799156		XM_025175642		XM_013198980		XM_013954814		XM_011596697		XM_030460817		XM_015275365		XM_005524540		XM_009671953		XM_014894814
AIG1	NM_016108	XM_015339118		XM_006265734		XM_005280396		XM_020813466				XM_013194190		XM_013959150		XM_011598147		XM_030448317		XM_419710		XM_005518442		XM_009673598		XM_014888616
AIM1	NM_001624	XM_015350233		XM_006276732		XM_005287691	1					XM_013175655		XM_013949011		XM_011581442				XM_004940348		XM_005518244		XM_009676919		XM_014887894
AIM1L	NM_001039775			XM_014610509		XM_005302207						XM_013199603		XM_013941283		XM_011584310				XM_004947665		XM_005529800		XM_009674607		XM_014890516
AIMP1	NM_004757	XM_006629903		XM_014599660		XM_005287894		XM_020796371		XM_007434891		XM_013195772		XM_013951771		XM_011574462		XM_030449658		XM_015276576		XM_014259122		XM_009689377		XM_014878329
AIMP2	NM_006303	XM_015360318		XM_014610722		XM_005304701		XM_020799554		XM_025164737		XM_013176816		XM_013950914		XM_011579096		XM_030459732		XM_015294283		XM_005522964		XM_009683566		XM_014869568
AIP	NM_003977			XM_006276884		XM_005289455		XM_020792092		XM_007436956		XM_013200200		XM_013946722		XM_011597468		XM_030451409		NM_204469		XM_005529043				XM_014878888
AIPL1	NM_014336	XM_006640880		XM_019487992	1													XM_030449392		XM_001233084
AIRE	NM_000383	XM_015361075		XM_014598500				XM_020787374														XM_005529596				XM_014870333
AJAP1	NM_018836	XM_015337271		XM_019494005		XM_008167144		XM_020781255	1			XM_013198578				XM_011598390		XM_030463416		XM_015297071		XM_014257193		XM_009671684		XM_014883891
AK1	NM_000476	XM_015366948	1	XM_019475798		XM_005293451		XM_020793410		XM_007434442		XM_013198653		XM_013955740		XM_011579921		XM_030461049		XM_015279336		XM_005527207				XM_014873307
AK2	NM_001625	XM_006631204		XM_006267959		XM_005302138		XM_020800564		XM_007443180		XM_013184288		XM_013953314		XM_011583977		XM_030464303		XM_004947852		XM_005529745		XM_009678545		XM_014885644
AK3	NM_016282	XM_006627171		XM_006276036		XM_005296790		XM_020801541		XM_007431979		XM_013197389		XM_013957527		XM_011601241		XM_008496228		XM_015280191		XM_005522692		XM_009672595		XM_014879386
AK4	NM_013410	XM_015355463		XM_006272601		XM_008166632		XM_020806083		XM_007429933		XM_013193157		XM_013946016		XM_011595313		XM_030455578		XM_422526		XM_005521230				XM_014891097
AK5	NM_012093	XM_006634767		XM_014593846		XM_008171282		XM_020794687		XM_007432332		XM_013177877		XM_013960967		XM_011572414		XM_030455254		XM_422391		XM_014250778		XM_009670794		XM_014872159
AK6	NM_016283	XM_006626594		XM_006269984		XM_005288205		XM_020790283		XM_007433693		XM_013191793		XM_013955592		XM_011586123		XM_030467145		NM_001031333		XM_014258234		XM_009688597		XM_014889950
AK7	NM_152327	XM_006632256		XM_006275839		XM_005307017		XM_020797962		XM_007438240		XM_013181513		XM_013940930		XM_011573198		XM_030452266		XM_426462		XM_005520151		XM_009675604		XM_014884444
AK8	NM_152572	XM_015367117		XM_006259983		XM_008169272	1	XM_020794808		XM_007425206		XM_013193946		XM_013941755		XM_011579752		XM_030461151		XM_428077		XM_005527344		XM_009665768		XM_014873331
AK9	NM_145025	XM_015356338		XM_019499938		XM_008164950		XM_020801343		XM_007434779		XM_013175599		XM_013948811		XM_011595478		XM_030447961		XM_003641036	1	XM_014263281		XM_009676947		XM_014879253
AKAIN1	NM_001145194			XM_019490587						XM_025165743								XM_030446310
AKAP1	NM_003488	XM_015367721		XM_006276464		XM_005298865		XM_020786821		XM_007420374		XM_013193447		XM_013959877		XM_011581953		XM_030462389		XM_015295864		XM_014255096		XM_009690397		XM_014881202
AKAP10	NM_007202	XM_015367834		XM_006265467		XM_005298171		XM_020809073		XM_025175662		XM_013196501		XM_013953899		XM_011581807		XM_030462324		XM_015295835		XM_014254845		XM_009672954		XM_014876564
AKAP11	NM_016248	XM_015363841		XM_006266894		XM_005308177		XM_020804251		XM_007425832		XM_013179576		XM_013948424		XM_011592905		XM_030447287		XM_004938676		XM_014249435		XM_009672454		XM_014891474
AKAP12	NM_005100	XM_015348220		XM_006260940		XM_008177415		XM_020806276		XM_015888837		XM_013178306		XM_013957654		XM_011589893		XM_030448596		XM_004935623		XM_005518399		XM_009668715		XM_014888361
AKAP13	NM_006738	XM_015343476		XM_014605980		XM_008165448		XM_020781684		XM_025167990		XM_013181819		XM_013958657		XM_011594511		XM_030456754		XM_015292053		XM_014251194		XM_009681238		XM_014888811
AKAP14	NM_178813	XM_015351614		XM_019487765		XM_005298948		XM_020778640		XM_007436187		XM_013183661						XM_030449405		XM_015278632				XM_009671982		XM_014886612
AKAP17A	NM_005088	XM_006638018		XM_006269056		XM_008167391		XM_020778724		XM_025174298		XM_013180766		XM_013950861		XM_011588436		XM_008493954		NM_001195550		XM_014249655		XM_009666434		XM_014891711
AKAP2	NM_001004065	XM_015362791	1	XM_014596349	1	XM_005292150	1	XM_020791104	1											NM_001204217				XM_009676798
AKAP3	NM_006422			XM_019482186		XM_008165953		XM_020809238		XM_025171454				XM_013948736										XM_009675399
AKAP4	NM_003886	XM_015351441	1	XM_006263496
AKAP5	NM_004857			XM_014598841		XM_005285893		XM_020800749		XM_025171423		XM_013182967				XM_011591551		XM_008501106		XM_430060		XM_014249676				XM_014871475
AKAP6	NM_004274	XM_015350178		XM_019488797		XM_005285321		XM_020788446		XM_007427155		XM_013174323		XM_013940964		XM_011582408		XM_008495899		XM_015287642		XM_014249998		XM_009669919		XM_014891107
AKAP7	NM_004842	XM_015359125		XM_014611050		XM_005280274		XM_020790690		XM_025175801		XM_013175477		XM_013959087		XM_011599369		XM_030448095		XM_004940221		XM_005518348		XM_009688825		XM_014874225
AKAP8	NM_005858	XM_015349007	1	XM_006274189		XM_005304398		XM_020796304		XM_007431092		XM_013170752		XM_013957584	1	XM_011600499		XM_030468672		XM_423831				XM_009674891		XM_014893579	1
AKAP8L	NM_014371	XM_015349009	1	XM_006274190		XM_008169182		XM_020796301		XM_025168489		XM_013201789		XM_013954886	1	XM_011600497				XM_015302683				XM_009674889
AKAP9	NM_005751	XM_015357862		XM_014603094		XM_005282393		XM_020785180		XM_025168167		XM_013186964		XM_013941473		XM_011574444		XM_030444149		NM_207179		XM_014248493		XM_009674245	1	XM_014875604
AKIP1	NM_020642	XM_015338492		XM_019476704		XM_005291716		XM_020789888										XM_030451312		XM_420987		XM_014257806		XM_009680246		XM_014876255
AKIRIN2	NM_018064	XM_006626217		XM_006273287		XM_008165537		XM_020790072		XM_025174082		XM_013180109		XM_013948781		XM_011576369		XM_030446992		NM_001193595		XM_014263557		XM_009668351		XM_014877814
AKNA	NM_030767			XM_014608215		XM_008170847		XM_020813247		XM_025167368						XM_011580073		XM_030461174		XM_015279686		XM_014256223		XM_009668221
AKNAD1	NM_152763	XM_015355512		XM_014602079		XM_005285481		XM_020784630		XM_025170599		XM_013190723		XM_013961280		XM_011596777		XM_030455463		XM_015290355		XM_014250580		XM_009669802		XM_014883251
AKR1A1	NM_006066	XM_015355599		XM_006268031		XM_008166733		XM_020783287		XM_025163937		XM_013176392		XM_013944424		XM_011572313		XM_030454849		XM_015291007		XM_005521112		XM_009680954		XM_014872073
AKR1B1	NM_001628	XM_006641665	1	XM_006263115	1	XM_005288039	1					XM_013172963	1	XM_013947411	1					NM_001277899				XM_009679808	1
AKR1B10	NM_020299			XM_006261827	1	XM_005288037	1					XM_013172964	1	XM_013947413	1					NM_204629				XM_009680020	1
AKR1D1	NM_005989	XM_015353277		XM_014608627		XM_005296399		XM_020800512		XM_007443219		XM_013173118		XM_013947119		XM_011576855		XM_030448490		NM_001277393		XM_005527936		XM_009680040		XM_014869964
AKR7A2	NM_003689			XM_014601681		XM_008167318		XM_020782128	1			XM_013187796		XM_013946068		XM_011585468		XM_030463558		XM_417628		XM_005528255		XM_009682637	1	XM_014881684
AKT1	NM_005163	XM_006632453		XM_006271369		XM_005285804		XM_020814845		XM_007420301		XM_013183025		XM_013940823		XM_011591521		XM_030452702		NM_205055		XM_005520078		XM_009675557		XM_014871857
AKT1S1	NM_032375	XM_015339455		XM_019488462		XM_005280760		XM_020792875		XM_007435534
AKT2	NM_001626	XM_006627599				XM_008175920		XM_020787178		XM_007438600				XM_013953826		XM_011599113				XM_015274151				XM_009670295
AKT3	NM_005465	XM_015362486		XM_006269478		XM_008170471		XM_020787673		XM_007422468		XM_013201875		XM_013943866		XM_011574895		XM_030447219		XM_015283983		XM_014259363		XM_009684071		XM_014878067
AKTIP	NM_022476	XM_015368650		XM_006277729		XM_008166942		XM_020800064		XM_025165511		XM_013195651		XM_013941066		XM_011574031		XM_030457877		XM_015292356		XM_005526357		XM_009678302		XM_014882991
ALAD	NM_000031	XM_006640547		XM_006268276		XM_005295608		XM_020809187				XM_013182757		XM_013945709		XM_011580035		XM_030461507		NM_001291406		XM_014256251		XM_009668204		XM_014880972
ALAS1	NM_000688	XM_015348345		XM_006264226		XM_005285299		XM_020796673		XM_007435424		XM_013192031		XM_013945753		XM_011573631		XM_008498977		NM_001018012		XM_014251797		XM_009667538		XM_014869638
ALAS2	NM_000032			XM_006261290	1	XM_008175751	1	XM_020793023		XM_025176805												XM_005533353	1			XM_014894124	1
ALB	NM_000477	XM_015340182	1	XM_006265651						XM_015891008	1	XM_013190599		XM_013951636	1	XM_011583291		XM_008497404		NM_205261		XM_014260397				XM_014884919
ALCAM	NM_001627	XM_015341444		XM_006258139		XM_005283579		XM_020809841		XM_007435689		XM_013185721		XM_013950178		XM_011584488		XM_008496805		NM_205179		XM_005523963		XM_009675096		XM_014889717
ALDH16A1	NM_153329			XM_006274854		XM_005312815		XM_020792770		XM_007431643												XM_014262556
ALDH18A1	NM_002860	XM_015347590				XM_008179808		XM_020803065		XM_025164463		XM_013198743		XM_013944263		XM_011589944		XM_030452883		XM_015289000		XM_005528857		XM_009670552		XM_014890673
ALDH1A1	NM_000689	XM_015366538		XM_006258302		XM_008168505		XM_020798637	1	XM_007425302		XM_013194523		XM_013949934	1	XM_011577743		XM_008505849		NM_204577		XM_005530362		XM_009683401		XM_014886288
ALDH1A2	NM_003888	XM_006628721		XM_006263988		XM_005309391		XM_020784842		XM_007438942		XM_013177370		XM_013957244		XM_011592062		XM_008493890		NM_204995		XM_005521466		XM_009681453		XM_014874037
ALDH1A3	NM_000693	XM_006628660		XM_014605951		XM_005294826		XM_020781737		XM_007423551		XM_013181948		XM_013956386		XM_011595172		XM_008491712		NM_204669		XM_005521621		XM_009681201		XM_014874636
ALDH1L2	NM_001034173	XM_015351866		XM_014608339		XM_005300770		XM_020804406		XM_007424353		XM_013181049		XM_013947112		XM_011576834		XM_030463272		XM_416314		XM_005527863		XM_009680008		XM_014877027
ALDH2	NM_000690	XM_015366048		XM_014598512		XM_005298594		XM_020802672		XM_007433595		XM_013173236		XM_013952917		XM_011590181		XM_030460778		XM_415171	1	XM_005524292		XM_009677291		XM_014874901
ALDH3A2	NM_000382			XM_014603927		XM_005298164		XM_020809047	1	XM_015887671		XM_013196457	1	XM_013956624	1	XM_011581817		XM_030462227		XM_015295773				XM_009673016	1	XM_014876634
ALDH3B1	NM_000694			XM_014607361	1	XM_008171724	1	XM_020806052				XM_013200154		XM_013946732		XM_011597553	1			XM_426371		XM_005529058	1	XM_009682586	1	XM_014878930
ALDH4A1	NM_003748	XM_006641948		XM_006261753		XM_008167309		XM_020782125		XM_015889460		XM_013187793		XM_013943650		XM_011585121		XM_030463788		NM_001252104		XM_014257303		XM_009682635		XM_014881645
ALDH5A1	NM_001080	XM_015357415		XM_006260546		XM_005281493		XM_020781558		XM_007421940		XM_013184837		XM_013941157		XM_011597642		XM_008502499		XM_418909		XM_005525338		XM_009688769		XM_014877868
ALDH6A1	NM_005589	XM_006632214		XM_006268381		XM_008164490		XM_020807250		XM_015889176		XM_013185609		XM_013940534		XM_011573174		XM_030451865		XM_004941779		XM_005520408		XM_009670899		XM_014890442
ALDH7A1	NM_001182	XM_006626843		XM_006271121		XM_005310723		XM_020790656		XM_007425632		XM_013197604		XM_013959833		XM_011595557		XM_030467752		XM_424422		XM_005528110		XM_009684476		XM_014874396
ALDH8A1	NM_022568	XM_006625823		XM_006264433		XM_008176695		XM_020779709		XM_007427433		XM_013175364		XM_013958944		XM_011598913		XM_008494041		XM_419732		XM_005518366		XM_009688859		XM_014874185
ALDH9A1	NM_000696	XM_015355642		XM_006272955		XM_005304259		XM_020813006		XM_025173585		XM_013199421		XM_013954160		XM_011593617		XM_008499914		XM_422248		XM_005528684		XM_009672765		XM_014874780
ALDOA	NM_000034			XM_014598247		XM_005314623		XM_020798765		XM_007424320		XM_013170655				XM_011601376	1			XM_015274290	1	XM_014262544				XM_014894026	1
ALDOB	NM_000035	XM_015353976	1	XM_014596181		XM_005292143		XM_020791139		XM_015887454		XM_013192347		XM_013943439		XM_011600320		XM_008496441		NM_001007977		XM_005534166		XM_009683215		XM_014883863	1
ALDOC	NM_005165	XM_006640914		XM_006274212		XM_005298266		XM_020803499		XM_007444099		XM_013201349		XM_013946603		XM_011581705		XM_030462419		NM_001206496		XM_005525781				XM_014876490
ALG1	NM_019109	XM_006637304		XM_014598939		XM_008162562		XM_020805940		XM_007424612		XM_013197324		XM_013961665		XM_011598244		XM_030459618		XM_414707		XM_014252511		XM_009680296		XM_014888558
ALG10	NM_032834	XM_006633441				XM_005286844	1									XM_011571766				NM_001031394		XM_005519195	1	XM_009665991		XM_014868963	1
ALG10B	NM_001013620			XM_019487428										XM_013946522
ALG11	NM_001004127	XM_006639324		XM_014604816		XM_005305628		XM_020788067		XM_007421211		XM_013179668		XM_013948390		XM_011591052		XM_030452077		NM_001199825		XM_005516339		XM_009678581		XM_014868863
ALG12	NM_024105	XM_015352575		XM_006267806		XM_005286093		XM_020788208		XM_015888049		XM_013188370		XM_013955837		XM_011571740		XM_030467654		XM_015272479		XM_005519207		XM_009667804		XM_014868937
ALG13	NM_018466	XM_015351304	1	XM_006262571		XM_008170068		XM_020784440		XM_025173883		XM_013185079		XM_013955104		XM_011578247		XM_030449332		XM_015278664		XM_005527408	1	XM_009685495		XM_014877073	1
ALG14	NM_144988	XM_015355565		XM_006266548		XM_005307541		XM_020788642		XM_007426726						XM_011572641		XM_030455358		XM_015290731		XM_005520964				XM_014884633
ALG2	NM_033087	XM_006635707		XM_006275125		XM_005292622		XM_020806776		XM_007441360		XM_013181117		XM_013957763		XM_011586022		XM_030445281		XM_003640790		XM_005517334		XM_009676478		XM_014875189
ALG3	NM_005787	XM_006637759		XM_019494879		XM_005284015		XM_020815772		XM_007443355		XM_013175049		XM_013961981		XM_011581178		XM_030456212		XM_004943400		XM_014254266		XM_009682239		XM_014871691
ALG5	NM_013338	XM_006628182		XM_006267431		XM_005286570		XM_020778433		XM_007433235		XM_013192609		XM_013962087		XM_011580789		XM_030469287		XM_417093		XM_014249146		XM_009686599		XM_014868906
ALG6	NM_013339	XM_015355644		XM_014593895		XM_005284765		XM_020807733		XM_025170682		XM_013176436		XM_013950821		XM_011572084		XM_030455205		XM_015290939		XM_005521225		XM_009688736		XM_014870518
ALG8	NM_024079	XM_015341283		XM_006272442		XM_005290565		XM_020810949		XM_007441047		XM_013187313		XM_013953448		XM_011584593				XM_425656		XM_005516147		XM_009672612		XM_014875765
ALG9	NM_024740	XM_015337598		XM_006271358				XM_020794408		XM_025162943		XM_013187223		XM_013956338		XM_011589401		XM_008492446		XM_015298312	1	XM_005531114		XM_009670224		XM_014884713
ALK	NM_004304			XM_019483083		XM_005289626		XM_020793095		XM_007439049		XM_013192444		XM_013949842		XM_011585834		XM_030447537		XM_015278137		XM_014252835		XM_009690143		XM_014877491
ALKBH1	NM_006020	XM_006632264		XM_006263787		XM_005301663		XM_020794373		XM_007431342		XM_013185559		XM_013940601		XM_011572909		XM_030451674		XM_015287550		XM_005520398		XM_009675683		XM_014869811
ALKBH2	NM_001001655	XM_006640337		XM_014598421		XM_005298559		XM_020801865		XM_007437438		XM_013173768		XM_013946173		XM_011590127		XM_030460910		XM_015275306		XM_005524575		XM_009682982		XM_014874852
ALKBH3	NM_139178	XM_015338506		XM_014602431		XM_005286750		XM_020798253		XM_025167320		XM_013194030		XM_013959550		XM_011588180		XM_030451935		NM_001282377		XM_014251886		XM_009682815		XM_014873633
ALKBH4	NM_017621	XM_006640957		XM_019493254		XM_005284428		XM_020805019		XM_007421779		XM_013189822		XM_013958217		XM_011581570		XM_030462453		XM_004946494		XM_005525972		XM_009678195		XM_014876382
ALKBH5	NM_017758	XM_006637130		XM_006272739		XM_008164750		XM_020814615		XM_007425057				XM_013943372		XM_011579271		XM_030459960		XM_004945197		XM_014252734		XM_009668006		XM_014871158
ALKBH6	NM_032878	XM_015340949		XM_014599314		XM_008173980		XM_020787331		XM_025171158
ALKBH7	NM_032306	XM_015349272		XM_006265608		XM_005279596		XM_020798733		XM_007423881												XM_014262131				XM_014892282
ALKBH8	NM_138775	XM_006628111		XM_014600669		XM_005289975		XM_020803163		XM_007439338		XM_013199107		XM_013953552		XM_011595746		XM_030455411		XM_004938827		XM_014261658		XM_009683807		XM_014877652
ALLC	NM_018436	XM_006626396		XM_014597327		XM_005289641		XM_020782595		XM_025164423
ALMS1	NM_015120	XM_015343861		XM_019495663		XM_008169601		XM_020807626		XM_007432622		XM_013192503		XM_013958805		XM_011588862		XM_030450609		XM_420887		XM_014261119		XM_009681844		XM_014891424
ALOX5	NM_000698	XM_006630446		XM_006263694		XM_005312071		XM_020814606	1			XM_013201170		XM_013958784		XM_011596876		XM_030453244		XM_003641512		XM_005520568		XM_009677932		XM_014875306
ALOX5AP	NM_001629	XM_006643022		XM_014595347		XM_005286632		XM_020788594		XM_007424370		XM_013189434		XM_013962220		XM_011580736		XM_008494928		XM_015278225		XM_005516300		XM_009686505		XM_014892324
ALOXE3	NM_021628	XM_015340308	1			XM_005313898	1	XM_020809611	1	XM_025165719				XM_013962011		XM_011601217	1	XM_008493594	1	XM_015272623
ALPI	NM_001631	XM_015361072	1	XM_019499307	1	XM_008173739	1	XM_020813967	1					XM_013941794		XM_011581062	1	XM_008493420	1	XM_015291488						XM_014871616	1
ALPK1	NM_025144	XM_015337652		XM_006271534		XM_008170144		XM_020802147		XM_007438267		XM_013185373		XM_013951844		XM_011583361		XM_030449777		XM_015276337		XM_014260741		XM_009665455		XM_014884947
ALPK2	NM_052947	XM_015338779		XM_019495882		XM_005303876		XM_020804881		XM_025173705		XM_013195090		XM_013945963		XM_011590717		XM_030468052		XM_424461		XM_014261739		XM_009666074		XM_014893475
ALPK3	NM_020778	XM_015343742		XM_019477725		XM_008166762		XM_020815845		XM_007424681		XM_013198931		XM_013946785		XM_011589027		XM_030457181		XM_015279097		XM_014251151		XM_009667012		XM_014890031
ALPL	NM_000478	XM_015337240		XM_006261695		XM_005281715		XM_020782084		XM_007443133		XM_013200660				XM_011585029		XM_030463642		NM_205360		XM_005533160				XM_014888410
ALPP	NM_001632			XM_019499308	1	XM_008173740	1													XM_003641761
ALS2	NM_020919	XM_015359364		XM_014594185		XM_005306239		XM_020814474		XM_025167484		XM_013171717		XM_013952292		XM_011576802		XM_030454107		XM_015289451		XM_014249441		XM_009684229		XM_014879442
ALS2CL	NM_147129	XM_015354312		XM_014602750		XM_008170699		XM_020804944		XM_025173674		XM_013182391		XM_013958873		XM_011573409		XM_030445202		XM_004939094		XM_014260664		XM_009684160		XM_014873645
ALS2CR11	NM_152525	XM_015359431		XM_019492357		XM_008166885
ALS2CR12	NM_139163	XM_015359474		XM_014594300		XM_005306246		XM_020811758		XM_025176974				XM_013952150										XM_009684252
ALX1	NM_006982	XM_006633549		XM_006267902		XM_005279098		XM_020777936		XM_007430835		XM_013190028		XM_013947385		XM_011574719		XM_008498017		XM_015283460		XM_005519402		XM_009674581		XM_014888554
ALX3	NM_006492	XM_015342431		XM_014605427		XM_005311570						XM_013200349		XM_013953197	1	XM_011592326				XM_015299156		XM_005530222		XM_009672579
ALX4	NM_021926	XM_006642480		XM_006274084		XM_005286743		XM_020800016		XM_007442308		XM_013188992		XM_013959359		XM_011588171		XM_030452328		NM_204162		XM_005522410		XM_009682839		XM_014873524
ALYREF	NM_005782	XM_015356021		XM_014593811		XM_005283062		XM_020814275		XM_007427783		XM_013197912		XM_013945787		XM_011600125		XM_030461780		NM_001277907		XM_005530641		XM_009668812		XM_014887512
AMACR	NM_014324	XM_006627236		XM_006267758				XM_020807107		XM_007432455		XM_013181745		XM_013961098		XM_011597084		XM_030467845		NM_001031448		XM_005527986		XM_009680611		XM_014875522
AMBN	NM_016519			XM_019490838				XM_020801471		XM_007425837
AMBP	NM_001633	XM_015366740		XM_006267553		XM_008173830						XM_013182735		XM_013954465		XM_011597885		XM_030461394		NM_001277698		XM_005527138		XM_009668075		XM_014881091
AMBRA1	NM_017749	XM_015338572		XM_014602382		XM_005302263		XM_020798850		XM_025174043		XM_013192997		XM_013959422		XM_011588064		XM_030451889		XM_015287215		XM_005522458		XM_009684667		XM_014881835
AMD1	NM_001634	XM_006626171		XM_006261612		XM_005287611		XM_020805335		XM_007426581		XM_013175576		XM_013948941		XM_011595491		XM_030446931		NM_001012569		XM_005518275		XM_009676961		XM_014879291
AMDHD1	NM_152435	XM_006633357		XM_006272991		XM_008178751		XM_020815535		XM_007439474		XM_013182659		XM_013947043		XM_011574783		XM_030452026		XM_416158		XM_005519440		XM_009674591		XM_014889490
AMDHD2	NM_015944	XM_015360607		XM_019493097		XM_005313122		XM_020813118		XM_007423847		XM_013197264		XM_013939924		XM_011598233		XM_030460122				XM_005522779		XM_009672097		XM_014890245
AMELX	NM_001142			XM_014607781				XM_020786750						XM_013950260										XM_009683710
AMER1	NM_152424	XM_006632812		XM_006270118		XM_005295666		XM_020784374		XM_007421916		XM_013199002		XM_013949106		XM_011578149		XM_030449343		XM_015278574		XM_014256513		XM_009685414		XM_014877069
AMER2	NM_152704			XM_006274423		XM_005286698		XM_020811073		XM_025177739		XM_013188227		XM_013962152		XM_011580672		XM_030461367		XM_004938794	1	XM_005516268		XM_009686549		XM_014879645
AMER3	NM_152698	XM_015361585		XM_019486135		XM_008165831		XM_020803077		XM_025173856		XM_013186077		XM_013943003		XM_011577437		XM_008500894		XM_004936973		XM_005529613		XM_009674135		XM_014870308
AMFR	NM_001144	XM_006641403		XM_006258754		XM_005306268		XM_020806110		XM_007430874		XM_013192421		XM_013949412		XM_011573950		XM_030457870		XM_414064		XM_005526320		XM_009678246		XM_014880820
AMH	NM_000479	XM_015365340		NM_001287280		XM_005283858		XM_020781189		XM_007442178		XM_013196337		XM_013948713		XM_011599359		XM_008498413		NM_205030		XM_005531327		XM_009684926		XM_014884364
AMHR2	NM_020547	XM_015344033		XM_006273345		XM_005307745		XM_020784608		XM_025163757										XM_015289958		XM_014261788				XM_014893096
AMIGO1	NM_020703	XM_015342558		XM_019492569		XM_005311000		XM_020805306		XM_007427528						XM_011592091		XM_030465319		XM_015275018	1	XM_014258950				XM_014872838
AMIGO2	NM_181847	XM_015352931		XM_006268659		XM_005297963		XM_020795545		XM_025171082		XM_013198918		XM_013948076	1	XM_011582211		XM_030458682		XM_015281376		XM_005519301		XM_009680858		XM_014871111
AMIGO3	NM_198722	XM_006630960		XM_019497001		XM_005279650		XM_020789586		XM_025166779						XM_011595333		XM_008499014				XM_005534673		XM_009680722		XM_014869731
AMMECR1	NM_015365	XM_015351112		XM_014607248		XM_005291813		XM_020784328		XM_025169083		XM_013185097				XM_011578246		XM_030449192		XM_015278602		XM_014258794		XM_009685497		XM_014881563
AMMECR1L	NM_031445			XM_006269341		XM_005286398		XM_020787500		XM_007421955		XM_013188127		XM_013942664		XM_011577413		XM_030455930		XM_015277183		XM_005529623		XM_009669674		XM_014870345
AMN	NM_030943	XM_006632309		XM_006276258		XM_005285924		XM_020793608		XM_025168159		XM_013198237		XM_013940940		XM_011573160		XM_030452401		NM_001277516		XM_005520111		XM_009675617		XM_014871929
AMN1	NM_001113402	XM_015351869		XM_006271179		XM_008176829		XM_020792219		XM_007440102		XM_013173040		XM_013948064		XM_011576722		XM_008495717		XM_004937900		XM_005527949		XM_009679877		XM_014877049
AMOT	NM_133265	XM_015351131		XM_014607228		XM_005291802		XM_020784347		XM_007428677		XM_013185131		XM_013948488		XM_011578106		XM_030449112		XM_004940799		XM_005527406		XM_009685449		XM_014877141
AMOTL1	NM_130847	XM_015341708		XM_014611255		XM_008174382		XM_020809365		XM_007436735		XM_013178107		XM_013955958		XM_011586293		XM_030455230		XM_425649		XM_005516199		XM_009690189		XM_014877554
AMOTL2	NM_016201	XM_015361303		XM_014604599		XM_005303638		XM_020786396		XM_007434747		XM_013186254		XM_013952479		XM_011594872		XM_030456563		XM_015277136		XM_014258350		XM_009677444		XM_014870429
AMPD1	NM_000036	XM_015342135		XM_014610972		XM_005295018		XM_020780555		XM_025167726		XM_013189676		XM_013943592		XM_011593172		XM_008490569		XM_003642728		XM_014258910		XM_009672277		XM_014872636
AMPD2	NM_004037	XM_015342654		XM_006260054		XM_005311006		XM_020805274		XM_025166241		XM_013202178		XM_013957700		XM_011592096		XM_030465575				XM_005530173		XM_009672575		XM_014872829
AMPD3	NM_000480	XM_015338383		XM_006271064		XM_005291686		XM_020789920		XM_025167377		XM_013189055		XM_013957924		XM_011575658		XM_030450949		XM_015286376		XM_014257903		XM_009680228		XM_014876326
AMPH	NM_001635	XM_015354454		XM_019483395		XM_005287348		XM_020788190		XM_007429161		XM_013192050		XM_013948128		XM_011589813		XM_030445070		NM_001004398		XM_005529936		XM_009679440		XM_014892604
AMT	NM_000481			XM_019496996		XM_005279644		XM_020789634		XM_007428412						XM_011595453		XM_008499026		NM_204788		XM_005522203		XM_009680771		XM_014869721
AMTN	NM_212557			XM_014596148				XM_020801463		XM_015887682
AMY2A	NM_000699	XM_006634878	1			XM_005285459	1			XM_007424769	1					XM_011597051	1			XM_015290255		XM_005520927	1
AMZ1	NM_133463	XM_015360599		XM_014610759		XM_005289095		XM_020802384		XM_007436071		XM_013174873		XM_013941998		XM_011579188		XM_030459910		XM_414779		XM_005523009		XM_009690067		XM_014870436
AMZ2	NM_016627	XM_015356117		XM_006272998		XM_008167630		XM_020806445		XM_025173183
ANAPC1	NM_022662	XM_015362515		XM_014598197		XM_008167046		XM_020808342		XM_025172418		XM_013191105		XM_013960855		XM_011601741		XM_030447715		XM_419303		XM_014254710		XM_009686834		XM_014895150
ANAPC10	NM_014885	XM_015344657		XM_014608567		XM_005284297		XM_020783043		XM_007428630		XM_013175055		XM_013951914		XM_011592837		XM_030450905		XM_015276176		XM_014254777		XM_009689276		XM_014880561
ANAPC11	NM_016476	XM_015355925		XM_006270653		XM_005283063		XM_020814286		XM_015887997						XM_011600127		XM_030461785				XM_005530640				XM_014887514
ANAPC13	NM_015391	XM_006642265		XM_006263943		XM_005303651		XM_020786387		XM_007434743		XM_013186269		XM_013953186		XM_011594847		XM_030456450		XM_015276954		XM_014258276		XM_009690502		XM_014870448
ANAPC15	NM_014042	XM_015341628		XM_014606135		XM_005292190		XM_020791962		XM_007428178										XM_003643434		XM_005524136		XM_009673722	1	XM_014882116
ANAPC16	NM_173473	XM_006630273		XM_006265064		XM_005281841		XM_020783143		XM_007428625		XM_013173745		XM_013952530		XM_011587796		XM_030452774		XM_015288239		XM_005533106		XM_009675558		XM_014882274
ANAPC2	NM_013366	XM_006640549		XM_014600102		XM_008175309		XM_020809154		XM_007427078		XM_013182751		XM_013952994		XM_011580078		XM_030461353		XM_415533		XM_005527321		XM_009668211		XM_014880968
ANAPC4	NM_013367	XM_015345483		XM_006260432		XM_008166250		XM_020780418		XM_007437323		XM_013180990		XM_013960031		XM_011584939		XM_008490628		XM_001231776		XM_014259054		XM_009673328		XM_014891507
ANAPC5	NM_016237	XM_015366131		XM_006272826		XM_005298652		XM_020802612		XM_007433262		XM_013173337		XM_013956191		XM_011590262		XM_030460421		NM_001006187		XM_005524264		XM_009666604		XM_014874996
ANAPC7	NM_016238	XM_006640270		XM_006272822		XM_005298671		XM_020802676		XM_007433275		XM_013173344		XM_013958675		XM_011590274		XM_030460783		XM_415129	1	XM_005524258		XM_009666787		XM_014874928
ANG	NM_001145					XM_005284217	1													NM_205259
ANGEL1	NM_015305	XM_015350454		XM_014611319		XM_008164912		XM_020793892		XM_007438867		XM_013185585		XM_013940579		XM_011572873		XM_030451921		XM_015287393		XM_014249816		XM_009675664		XM_014869791
ANGEL2	NM_144567	XM_015352771		XM_006268120		XM_008179082		XM_020794650		XM_007425645		XM_013174033		XM_013949912		XM_011584356		XM_030447068		XM_015283660		XM_005523342		XM_009668982		XM_014876911
ANGPT1	NM_001146	XM_015356828		XM_014611618		XM_005287247		XM_020783479		XM_007427545		XM_013180022		XM_013954718		XM_011602148		XM_008502688		NM_001199447		XM_005516964		XM_009683048		XM_014879369
ANGPT2	NM_001147	XM_015363240		XM_006274843		XM_005289702		XM_020797822		XM_007433960		XM_013172291		XM_013953237		XM_011594711		XM_008495625		XM_015284813		XM_005521904		XM_009677034		XM_014869523
ANGPT4	NM_015985	XM_015364996		XM_014608807		XM_005304910		XM_020806700				XM_013201652				XM_011578406		XM_030463307		XM_001235002		XM_005524933				XM_014890141
ANGPTL1	NM_004673	XM_015356298		XM_006267259		XM_005304199		XM_020813972		XM_007428765		XM_013191456		XM_013943252		XM_011588690		XM_008494808		NM_001277665		XM_005528704		XM_009672718		XM_014874769
ANGPTL2	NM_012098	XM_006640542		XM_006262394		XM_005279436		XM_020800903		XM_025163372		XM_013188783		XM_013955442		XM_011599564		XM_008499324		NM_001277699		XM_005529141		XM_009683135		XM_014880032
ANGPTL3	NM_014495	XM_006634890		XM_006274710		XM_005284918		XM_020807753		XM_025170733		XM_013176202		XM_013949960		XM_011572093		XM_008500549		NM_001135122		XM_005521219		XM_009688623		XM_014870529
ANGPTL4	NM_139314	XM_015365773		XM_019491249		XM_005283783		XM_020780875		XM_025173251		XM_013196350		XM_013951215		XM_011593632		XM_030466580		XM_001232283		XM_005531398		XM_009669879		XM_014884332
ANGPTL5	NM_178127	XM_006628065		XM_006272490		XM_005300339		XM_020796004		XM_007429456		XM_013178080		XM_013956030		XM_011586275				NM_001197236		XM_005516207		XM_009674342		XM_014886581
ANGPTL6	NM_031917	XM_015349157				XM_005279311		XM_020812091		XM_007427906										XM_415706
ANGPTL7	NM_021146	XM_006642001		XM_006259297		XM_005292831		XM_020782171				XM_013187967		XM_013940022		XM_011585233		XM_008491176		XM_004947467		XM_014257274		XM_009671446		XM_014881704
ANHX	NM_001191054			XM_019493613		XM_005288624		XM_020799111		XM_025176490		XM_013173685		XM_013944805		XM_011592739		XM_030460699				XM_005524609		XM_009687426		XM_014894442
ANK1	NM_000037	XM_015354707		XM_014602018		XM_008172144		XM_020780244		XM_025169698		XM_013194421				XM_011575075		XM_030464181		XM_015297389		XM_014259572		XM_009682101		XM_014890851
ANK2	NM_001148	XM_015345512		XM_019495113		XM_005310024	1	XM_020802130	1			XM_013185239		XM_013951682		XM_011583364		XM_030450104		XM_015276347		XM_014260722		XM_009665434		XM_014884921
ANK3	NM_001149	XM_015346626		XM_019496681		XM_008163212		XM_020802251		XM_007434316		XM_013173909		XM_013955919		XM_011577313		XM_030453513		XM_015288072		XM_014250306		XM_009670352		XM_014882311
ANKAR	NM_144708	XM_015359190		XM_019492130		XM_005308030		XM_020802907		XM_007425322				XM_013952295
ANKDD1A	NM_182703	XM_015343069		XM_019477803		XM_008165480		XM_020812166		XM_007428369		XM_013181864		XM_013957605		XM_011595257		XM_030457153		XM_015292089		XM_005521627		XM_009681189		XM_014874613
ANKDD1B	NM_001276713	XM_015364265		XM_014594702		XM_005288278	1	XM_020804017		XM_007439864		XM_013192087				XM_011590506		XM_030467570		XM_015277639		XM_014252204		XM_009688543		XM_014887750
ANKEF1	NM_022096	XM_006625773		XM_006270570		XM_005287408		XM_020806839		XM_025165794		XM_013182094		XM_013949774		XM_011600857		XM_030448058		XM_004935241		XM_005525439		XM_009673978		XM_014895024
ANKFN1	NM_153228	XM_015355906		XM_019494366		XM_005282811		XM_020786193		XM_007428649		XM_013179144		XM_013953077		XM_011587013		XM_030461921		XM_004946158		XM_014255828				XM_014878150
ANKFY1	NM_016376	XM_015367309		XM_014608083		XM_005284383		XM_020812139		XM_015890081		XM_013189942		XM_013953399		XM_011581546		XM_030462319		XM_415742		XM_014254967		XM_009678136		XM_014887999
ANKH	NM_054027	XM_006634317		XM_006266310		XM_005286083		XM_020781283		XM_007420369		XM_013179320		XM_013952782		XM_011580310		XM_030444216		NM_001012562		XM_005530880		XM_009680390		XM_014872351
ANKHD1	NM_017747			XM_006261785		XM_005280830	1			XM_015889786	1			XM_013954528		XM_011598954				XM_015293510		XM_014253118	1	XM_009668590	1	XM_014887673	1
ANKIB1	NM_019004	XM_015358001		XM_006258936		XM_005282404		XM_020785248		XM_007430586		XM_013187016		XM_013941588		XM_011587198		XM_008494140		XM_015281958		XM_005518794		XM_009674253		XM_014875620
ANKK1	NM_178510	XM_015337712				XM_005291411						XM_013187203				XM_011601981		XM_030464846		XM_003642615		XM_014259787				XM_014884628
ANKLE1	NM_152363	XM_015365600		XM_019487405		XM_008171616		XM_020780910		XM_025174860						XM_011596612				XM_015300080		XM_014262449
ANKLE2	NM_015114	XM_015365934		XM_019486622		XM_005295010		XM_020809902		XM_007427749		XM_013173503		XM_013945549		XM_011589645		XM_030460295		XM_004945490		XM_005524356		XM_009666710		XM_014894515
ANKMY1	NM_016552	XM_015361139		XM_014598580		XM_005282483		XM_020786399						XM_013954463				XM_030461499		XM_004945752				XM_009668033
ANKMY2	NM_020319	XM_015358137		XM_006278781		XM_008170863		XM_020781484		XM_007430359		XM_013183435		XM_013941333		XM_011585588		XM_030445305		NM_001030979		XM_005518847		XM_009680842		XM_014894403
ANKRA2	NM_023039	XM_006627163		XM_014594520		XM_005288253		XM_020790287		XM_007438618		XM_013192168		XM_013944230		XM_011590418		XM_030467366		XM_015277286		XM_014252213		XM_009688522		XM_014884800
ANKRD1	NM_014391	XM_006643186		XM_006268664		XM_005292522		XM_020803206		XM_007425008		XM_013193378		XM_013954300		XM_011576263		XM_008502078		NM_204405		XM_005520611		XM_009677812		XM_014875406
ANKRD10	NM_017664	XM_015364149		XM_019484960		XM_005302974		XM_020794319		XM_007436114		XM_013194473		XM_013954161		XM_011583474		XM_030469544		XM_015277860		XM_014248763		XM_009666367		XM_014883233
ANKRD11	NM_013275	XM_015368069		XM_014600269		XM_008168606		XM_020788237		XM_007432936		XM_013197574		XM_013945241		XM_011587414		XM_030457533		XM_015292674		XM_005531886		XM_009676849		XM_014874448
ANKRD12	NM_015208	XM_015353496		XM_006262850		XM_005282647		XM_020793518		XM_025167271		XM_013179366		XM_013942679		XM_011592355		XM_030444182		XM_015282497		XM_014255956		XM_009667135		XM_014871218
ANKRD13A	NM_033121	XM_015366193		XM_014594784		XM_008163656		XM_020801882		XM_007443243		XM_013173761		XM_013942558		XM_011590101		XM_030460886		XM_415193		XM_005524321		XM_009684792		XM_014875093
ANKRD13B	NM_152345	XM_015367352				XM_008168999		XM_020803478		XM_007443510				XM_013953836		XM_011582074		XM_030462343		XM_015296100		XM_014254917				XM_014876467
ANKRD13C	NM_030816	XM_006635057		XM_014593865		XM_005285504		XM_020795245		XM_007434720		XM_013193126		XM_013945095		XM_011595267		XM_030455443		XM_430177		XM_005521320		XM_009689113		XM_014891658
ANKRD13D	NM_207354	XM_015353980		XM_014607275		XM_008178273		XM_020806011		XM_015888565		XM_013170589								XM_015272643		XM_014257926				XM_014878688
ANKRD16	NM_019046	XM_015352387		XM_019487622		XM_008175875		XM_020812680		XM_025172997		XM_013185403		XM_013957168		XM_011572020				XM_015283838		XM_005530991		XM_009679303		XM_014882525
ANKRD17	NM_015574			XM_019493520		XM_005304136		XM_020814087		XM_007427180		XM_013190568		XM_013951494		XM_011583292		XM_030450251		XM_004941181		XM_014260377		XM_009683861		XM_014884916
ANKRD18B	NM_001244752			XM_014602715
ANKRD2	NM_020349	XM_015347692		XM_019492364		XM_005289424		XM_020812029		XM_007419900						XM_011576143		XM_030453392		XM_421709		XM_005520664				XM_014885971
ANKRD22	NM_144590	XM_006630369		XM_006269138		XM_005292506		XM_020801268				XM_013195173		XM_013946631		XM_011576287		XM_030453585		NM_001277405		XM_014250495		XM_009677842		XM_014875446
ANKRD23	NM_144994					XM_005279272		XM_020780213		XM_015888347
ANKRD24	NM_133475	XM_015365353	1	XM_019485396		XM_008168884		XM_020794146		XM_025170640				XM_013951985		XM_011596011		XM_030466403		XM_015300008		XM_005531630		XM_009677510		XM_014887151
ANKRD26	NM_014915					XM_008172584						XM_013194694	1					XM_030467211		NM_001287187				XM_009689391	1	XM_014893073
ANKRD27	NM_032139	XM_015368039		XM_006260871		XM_005289899		XM_020799235		XM_007430842	1	XM_013202340		XM_013941106		XM_011574112		XM_030457516		XM_015292435		XM_014255507		XM_009678362		XM_014881602
ANKRD28	NM_015199	XM_006635755		XM_014603152		XM_008170479		XM_020780195		XM_025167308		XM_013171937		XM_013941409		XM_011594448		XM_008494242		XM_004939388		XM_005518925		XM_009676407		XM_014893866
ANKRD29	NM_173505	XM_006633943		XM_019487180		XM_005282777		XM_020785713		XM_025169212		XM_013183604		XM_013939853		XM_011582471		XM_008497588		XM_426077		XM_005517212		XM_009667145		XM_014871309
ANKRD31	NM_001164443	XM_015365298	1	XM_019481792		XM_008167539	1	XM_020804021		XM_025165534		XM_013192099				XM_011590504		XM_030467462		XM_015277646		XM_014252203		XM_009688608		XM_014887060
ANKRD33	NM_182608			XM_019497560	1	XM_005308429		XM_020786081		XM_025170442		XM_013199331		XM_013960897		XM_011599277		XM_008492282		XM_015300269		XM_005532051		XM_009674824		XM_014891818
ANKRD33B	NM_001164440	XM_006634605		XM_006267468		XM_005281014		XM_020797145				XM_013181977		XM_013952183		XM_011580298		XM_030445769		XM_004935114		XM_014260358		XM_009665189		XM_014872333
ANKRD34A	NM_001039888	XM_015336652		XM_006266481		XM_005293635		XM_020810244		XM_007437274						XM_011598597				XM_015275058	1	XM_005533490				XM_014891277
ANKRD34B	NM_001004441	XM_015363230		XM_006278952		XM_005288192		XM_020790219		XM_007445508		XM_013191805		XM_013952507		XM_011586114		XM_008492163		XM_015280667		XM_005529481		XM_009688486		XM_014889947
ANKRD34C	NM_001146341	XM_006628859				XM_005300663						XM_013200703		XM_013957590	1	XM_011596533		XM_008502108		XM_413947		XM_005521679		XM_009686380		XM_014887843
ANKRD35	NM_144698	XM_015336621		XM_014604669		XM_008170376		XM_020810266		XM_007444013						XM_011598578
ANKRD37	NM_181726	XM_006630104		XM_019477801		XM_008168409		XM_020802506		XM_015887306		XM_013179799		XM_013942124		XM_011579016		XM_008491868				XM_014263239		XM_009676670		XM_014889701
ANKRD39	NM_016466					XM_005279273		XM_020780214		XM_025167628						XM_011575442		XM_030464089		XM_015302412		XM_005534222
ANKRD40	NM_052855	XM_015356131		XM_006258633		XM_008163970		XM_020815094		XM_007433002		XM_013179204		XM_013943450		XM_011586985		XM_030461790		NM_001031531		XM_005526723		XM_009679040		XM_014878180
ANKRD42	NM_182603	XM_006628078		XM_006273926		XM_008170860		XM_020808164		XM_015889635		XM_013199827		XM_013950330		XM_011584547		XM_030455985		XM_015280218		XM_014250893		XM_009680710		XM_014875760
ANKRD44	NM_153697	XM_015358307		XM_019492007		XM_008174245		XM_020795286		XM_025164950		XM_013187461		XM_013952227		XM_011576055		XM_030454115		XM_015289400		XM_014249451		XM_009681516		XM_014879391
ANKRD45	NM_198493	XM_015355849		XM_019500168		XM_005304254		XM_020798511		XM_015887549
ANKRD46	NM_198401	XM_006632736		XM_014611605		XM_005306627		XM_020785307		XM_007442676		XM_013179980		XM_013941950		XM_011602216		XM_030445793		XM_004939977		XM_014257807		XM_009675968		XM_014879808
ANKRD49	NM_017704	XM_006628129		XM_006266109		XM_008174380		XM_020809378		XM_015889403		XM_013178179		XM_013956003		XM_011586296		XM_030461879		XM_417191		XM_014252537		XM_009690185		XM_014877559
ANKRD50	NM_020337	XM_015343988		XM_006265926		XM_005290261		XM_020781499		XM_007443012		XM_013191353		XM_013951746		XM_011583433		XM_030450725		XM_015276388		XM_005530890		XM_009683144		XM_014883713
ANKRD52	NM_173595	XM_015344082		XM_006267658		XM_005311112		XM_020785050		XM_007425786		XM_013201132		XM_013939650		XM_011598067		XM_030468163		NM_001012939		XM_014260572		XM_009680135		XM_014892531
ANKRD53	NM_024933	XM_015343841				XM_005291506		XM_020795233		XM_025168337
ANKRD54	NM_138797	XM_015359706		XM_006258967		XM_005302634		XM_020787724		XM_007434400		XM_013180832		XM_013947091		XM_011593945		XM_030465568		XM_416271		XM_005527735		XM_009665209		XM_014885219
ANKRD55	NM_024669	XM_006627095		XM_006274481		XM_008172789		XM_020805543		XM_007441056		XM_013180512		XM_013958141		XM_011588605		XM_030467826		XM_015277573		XM_005531162		XM_009679107		XM_014887022
ANKRD6	NM_014942	XM_015352964		XM_014600553		XM_005299723		XM_020787468		XM_025174255		XM_013180123		XM_013948899		XM_011576352		XM_030448103		XM_015284694		XM_014263316		XM_009668365		XM_014877808
ANKRD60	NM_001304369	XM_015365092						XM_020797513		XM_025173709		XM_013190803		XM_013952687		XM_011578595		XM_030463353		XM_015296542
ANKRD61	NM_001271700	XM_015360317		XM_014610721								XM_013177169								XM_004945095
ANKRD63	NM_001190479	XM_015350810								XM_015888211
ANKRD65	NM_001145210	XM_015360626	1	XM_006263012		XM_005293035		XM_020782008		XM_025167724
ANKRD66	NM_001162435	XM_015350456		XM_006274754		XM_005297371		XM_020801527		XM_007426789		XM_013184458		XM_013955631		XM_011591733		XM_008499841		XM_015285169	1	XM_005528756		XM_009667952		XM_014872977
ANKRD7	NM_019644							XM_020789673
ANKRD9	NM_152326	XM_015350275		XM_006270413		XM_005285773		XM_020793609		XM_007435135		XM_013198276		XM_013940992		XM_011573147		XM_030452368		XM_421377		XM_005520116		XM_009675616		XM_014871945
ANKS1A	NM_015245	XM_015342153		XM_014598279		XM_005309689		XM_020796139		XM_025163670		XM_013196983		XM_013950445		XM_011592193		XM_030465367		XM_004935037		XM_014258145		XM_009671843		XM_014872741
ANKS1B	NM_020140	XM_015351922		XM_019480905		XM_005305235		XM_020803323		XM_025163817		XM_013182625		XM_013947819		XM_011574795		XM_030447180		XM_015284710		XM_005519558		XM_009677613		XM_014889649
ANKS3	NM_133450	XM_015360012		XM_014597448		XM_005311887		XM_020778165		XM_007426806		XM_013176848		XM_013939876		XM_011599674		XM_030460120		XM_001231826		XM_014252782		XM_009673907		XM_014888559
ANKS4B	NM_145865	XM_006637340		XM_006273698		XM_005304735		XM_020799599		XM_007424968		XM_013177044		XM_013950887		XM_011579061		XM_008503044		XM_424609		XM_005522942		XM_009683388		XM_014869175
ANKS6	NM_173551	XM_015354669		XM_019491081		XM_005307034		XM_020797167		XM_025174671		XM_013181113		XM_013952762		XM_011591338		XM_030446259		XM_004935173		XM_014256665		XM_009676747		XM_014875161
ANKUB1	NM_001144960			XM_006259183		XM_008173638		XM_020781849		XM_007437519														XM_009665913
ANKZF1	NM_018089	XM_015359248		XM_019481130		XM_008167847		XM_020792031		XM_025175632		XM_013186505		XM_013960635		XM_011580492		XM_030454559		XM_001232759		XM_005519716		XM_009676121		XM_014888087
ANLN	NM_018685	XM_015357528		XM_006275474		XM_008169671		XM_020788167		XM_025171557		XM_013194333		XM_013948190		XM_011593709		XM_030445349		XM_015281682		XM_014248772		XM_009679783		XM_014886881
ANO1	NM_018043	XM_006642655		XM_006270507		XM_008179390		XM_020782784		XM_007430182		XM_013194907		XM_013959535		XM_011575512		XM_030451450		XM_004941529		XM_014260426		XM_009688398		XM_014878838
ANO10	NM_018075	XM_006635589		XM_006276150		XM_008171596		XM_020799473		XM_015889313		XM_013192745		XM_013950795		XM_011596088		XM_030446123		XM_418773		XM_014248416		XM_009687897		XM_014884056
ANO2	NM_001278596	XM_015353302		XM_019482201		XM_008165473		XM_020785745		XM_025171525		XM_013183064		XM_013947175		XM_011583246		XM_030459281		XM_015292251		XM_014261219		XM_009675437		XM_014878933
ANO3	NM_031418	XM_015338647		XM_014602446		XM_005300319		XM_020790412		XM_007434784		XM_013177597		XM_013959441		XM_011575561		XM_030451179		XM_015286171		XM_005529077		XM_009688372		XM_014889817	1
ANO4	NM_178826	XM_015351963		XM_019480982		XM_008178773		XM_020811721		XM_007439739		XM_013182645		XM_013947286		XM_011574868		XM_030458333		XM_015289621		XM_014248876		XM_009677585		XM_014889851
ANO5	NM_213599	XM_015338651		XM_014602389		XM_005300304		XM_020805575				XM_013177640		XM_013959253		XM_011575825		XM_030451122		XM_015286181		XM_005531585		XM_009688457		XM_014882503
ANO6	NM_001025356	XM_015352937		XM_014601101		XM_005297954		XM_020795514		XM_007424886		XM_013199048		XM_013947829		XM_011582229		XM_030469505		XM_416045		XM_005519528		XM_009689220		XM_014871124
ANO7	NM_001001666	XM_006637950		XM_006267052		XM_008164879	1	XM_020786341				XM_013186190		XM_013939682		XM_011595012								XM_009690531
ANO8	NM_020959	XM_006639820		XM_019487408		XM_008171535		XM_020781229		XM_025170891		XM_013199665		XM_013957322		XM_011596517		XM_030466592		XM_015300106		XM_014262448				XM_014882856
ANO9	NM_001012302			XM_006275061		XM_005310776		XM_020784190				XM_013198380		XM_013948259		XM_011600093		XM_030451270		XM_015286257		XM_014257800		XM_009683625		XM_014878711
ANOS1	NM_000216	XM_015361486		XM_019494980		XM_005283348	1	XM_020786984		XM_007437367		XM_013188494		XM_013950213		XM_011589552	1	XM_030456545		NM_205424		XM_005516615				XM_014882441
ANP32A	NM_006305	XM_015343306		XM_014595263		XM_005300709		XM_020808153				XM_013193174		XM_013952076		XM_011596010		XM_030456855		XM_413932		XM_005521661		XM_009667284		XM_014887839
ANP32B	NM_006401	XM_015345262						XM_020791323		XM_007433775										XM_015299813		XM_005531249	1
ANP32E	NM_030920	XM_015336747				XM_005293664		XM_020798210		XM_007429070		XM_013201229		XM_013956526		XM_011598622		XM_030465024		XM_015298326		XM_005533466		XM_009689588		XM_014891316
ANPEP	NM_001150	XM_006628999		XM_019490635		XM_008170494		XM_020815596		XM_015889823		XM_013200701		XM_013957587		XM_011596572		XM_030456936		XM_015292071		XM_005521806		XM_009686393		XM_014887842
ANTXR1	NM_018153			XM_019482680		XM_005285198		XM_020780374				XM_013199216		XM_013944562		XM_011575312		XM_030464066		XM_425758		XM_014261434		XM_009669381		XM_014891377
ANTXR2	NM_058172	XM_015365593		XM_014604003		XM_005292098						XM_013190530		XM_013943200		XM_011583268		XM_008497460		XM_015276523		XM_014260401		XM_009667794		XM_014892052
ANTXRL	NM_001278688	XM_015346255		XM_006276176		XM_008173055						XM_013199378		XM_013958790		XM_011596848		XM_008502092		XM_015288443		XM_005520831		XM_009677878		XM_014875410
ANXA1	NM_000700	XM_006626877		XM_006277205		XM_005297745		XM_020798646		XM_007425301		XM_013194498		XM_013949933		XM_011577740		XM_030467122		XM_015280269		XM_005530364		XM_009673076	1	XM_014886304
ANXA10	NM_007193	XM_006629292		XM_019481414		XM_005313459		XM_020805511		XM_025171942		XM_013175267		XM_013942083		XM_011579009		XM_030450094		XM_015285391		XM_005517611		XM_009677250		XM_014878555
ANXA11	NM_001157	XM_015346415		XM_014601461		XM_008170532		XM_020802516		XM_007430168		XM_013175656		XM_013960212		XM_011577222		XM_030453089		NM_001012903		XM_014250499		XM_009688022		XM_014889483
ANXA13	NM_004306	XM_006639675	1	XM_019495816		XM_005288825		XM_020796565				XM_013185057		XM_013956945		XM_011602067		XM_030446453		XM_015283107		XM_005516921		XM_009682643		XM_014870152
ANXA2	NM_004039	XM_015343682		XM_006259380		XM_005285016		XM_020784865		XM_007439811		XM_013177446		XM_013957127		XM_011591383		XM_030457137		XM_015278763		XM_005521439		XM_009681498		XM_014879205
ANXA3	NM_005139			XM_014597305		XM_005311454		XM_020813934		XM_007431962
ANXA4	NM_001153					XM_005285210		XM_020780151		XM_007441648		XM_013202131		XM_013944574		XM_011575322		XM_008495527		XM_004947647		XM_005532919		XM_009669385		XM_014891395
ANXA5	NM_001154	XM_015344008		XM_006263428		XM_005290281		XM_020781461		XM_007436317		XM_013191355		XM_013951671		XM_011583402		XM_030450556		XM_015276316		XM_005530901		XM_009674836		XM_014886628
ANXA6	NM_001155	XM_015349700		XM_006260572		XM_005295789		XM_020809948		XM_007423976		XM_013175732		XM_013953704		XM_011571363		XM_030458966		XM_015293733		XM_005523586		XM_009685636		XM_014886980
ANXA7	NM_001156	XM_015347617		XM_006263963		XM_005285620		XM_020791199		XM_007443630		XM_013176691		XM_013960238		XM_011577104		XM_030453743		NM_001277347		XM_005520531		XM_009671261		XM_014879929
ANXA8L1	NM_001098845			XM_006276177								XM_013199537										XM_005520575
ANXA9	NM_003568					XM_008170382		XM_020798133		XM_025174823
AOAH	NM_001637			XM_006275476		XM_008169672		XM_020788153				XM_013194334		XM_013948142		XM_011593708		XM_030445428		XM_418835		XM_005519060		XM_009679679		XM_014886863
AOC1	NM_001091	XM_006634217		XM_006264919		XM_005289743		XM_020800147		XM_025176282						XM_011574099				XM_015281151		XM_005532118				XM_014890440
AOC2	NM_001158	XM_015361900	1			XM_005310056		XM_020796098	1	XM_007438738	1					XM_011594289	1					XM_005531552	1			XM_014885422	1
AOC3	NM_003734			XM_006266358	1			XM_020796067		XM_007438737	1					XM_011594178	1			XM_004948625		XM_005531553	1	XM_009689570		XM_014885418	1
AOX1	NM_001159	NM_001289422	1			XM_008166848		XM_020811754		XM_025166523		XM_013187493				XM_011576382		XM_008495984		XM_015289417		XM_014249212		XM_009684282		XM_014879488
AP1AR	NM_018569	XM_015345284		XM_006271535		XM_005287945		XM_020802129		XM_007437748		XM_013185233		XM_013951530		XM_011583353		XM_008497389		XM_420646		XM_005532170		XM_009665454		XM_014884873
AP1B1	NM_001127	XM_015366220		XM_014593611		XM_005307673		XM_020800837				XM_013196087		XM_013958417	1	XM_011596634		XM_030460334		XM_004934468		XM_014253969		XM_009682448		XM_014894752
AP1G1	NM_001128	XM_015367987		XM_019477961		XM_005310211		XM_020788289		XM_007431771		XM_013197694		XM_013960152		XM_011587337		XM_030458123		XM_015292600		XM_014260514		XM_009686983		XM_014889525
AP1G2	NM_003917					XM_005290160		XM_020809741		XM_015890162
AP1M1	NM_032493	XM_015365315		XM_006259501		XM_005279055		XM_020780993		XM_007433138		XM_013195240		XM_013954505	1	XM_011595894		XM_008500913		NM_001007886		XM_005531604		XM_009678215		XM_014883040
AP1M2	NM_005498	XM_006631488		XM_014606257		XM_005279552		XM_020791631		XM_007430201						XM_011601336				XM_015274203	1	XM_005534019		XM_009668276		XM_014893249
AP1S1	NM_001283	XM_006627445		XM_019484154	1	XM_005314451		XM_020790463		XM_007440407								XM_008490610	1	XM_015274357	1
AP1S2	NM_003916	XM_015363793		XM_006261073		XM_005287783		XM_020786735		XM_025168978		XM_013183941		XM_013951600		XM_011589448		XM_030465559		XM_015273190	1	XM_014248966		XM_009669207		XM_014875855
AP1S3	NM_001039569	XM_015361029		XM_014602792		XM_005282545		XM_020795484		XM_007428574		XM_013181479		XM_013944303		XM_011577703		XM_030456194		NM_001030008		XM_005527031		XM_009675730		XM_014879576
AP2A1	NM_014203			XM_019494950		XM_005280765		XM_020793956
AP2A2	NM_012305			XM_014604205	1	XM_008164502		XM_020784158		XM_007429563		XM_013195322		XM_013949446		XM_011596307		XM_030450986		NM_001012896		XM_014252056		XM_009674403		XM_014873598
AP2B1	NM_001282	XM_015367304		XM_014608890	1	XM_008166207		XM_020803969				XM_013189814		XM_013958243		XM_011581601		XM_030462643		XM_415772		XM_014254992		XM_009685871		XM_014876505
AP2M1	NM_004068	XM_015361386		XM_019496176		XM_005284025		XM_020813496		XM_007431517		XM_013201699		XM_013941837		XM_011581031		XM_030455897		XM_015291442		XM_014254391		XM_009682187		XM_014871593
AP2S1	NM_004069	XM_015340995		XM_006277816		XM_005283714		XM_020787073		XM_007432443						XM_011599875						XM_014262335		XM_009684493		XM_014894019
AP3B1	NM_003664	XM_006626719		XM_006261568		XM_005288300		XM_020804063				XM_013190863				XM_011590486		XM_030467696		XM_015277632		XM_014261067		XM_009688570		XM_014889515
AP3B2	NM_004644	XM_015343455		XM_014604494		XM_005280969		XM_020803816		XM_025166812		XM_013198905		XM_013956123		XM_011589385		XM_030457382		XM_015279078		XM_014251049		XM_009667020		XM_014890032
AP3D1	NM_003938	XM_015365356		XM_014599820		XM_008171329		XM_020780785		XM_007433996		XM_013196291		XM_013948715		XM_011599357		XM_030466354		XM_004948765		XM_005531331		XM_009685222		XM_014884392
AP3M1	NM_012095	XM_015346340		XM_006273788		XM_005278744		XM_020791266		XM_007424897		XM_013176416		XM_013960284		XM_011577145		XM_030452813		NM_001031227		XM_014250491		XM_009671206		XM_014879840
AP3M2	NM_006803	XM_006625589		XM_006273522		XM_005286465		XM_020780243		XM_007443106		XM_013194402		XM_013946584		XM_011575068		XM_008501419		XM_004947611		XM_005530787		XM_009682098		XM_014890845
AP3S1	NM_001284	XM_015336468		XM_006261530		XM_005300139		XM_020780048		XM_007441289		XM_013199574				XM_011596044		XM_030467723		NM_001006586		XM_014257088		XM_009685539		XM_014892955
AP4B1	NM_006594	XM_015342133		XM_006259051		XM_005294908		XM_020780566		XM_007429590		XM_013189689		XM_013943604		XM_011593184		XM_008490552		NM_001030917		XM_005530214		XM_009672283		XM_014872771
AP4E1	NM_007347	XM_015342884		XM_006261064		XM_008172270		XM_020790098		XM_007422186		XM_013177541		XM_013957276		XM_011592808		XM_030457400		XM_015291933		XM_014251355		XM_009681607		XM_014874104
AP4M1	NM_004722	XM_015340317		XM_019485867		XM_008177287		XM_020807020		XM_025175394						XM_011601222						XM_014262768
AP4S1	NM_007077	XM_015350156		XM_006263025		XM_005299161		XM_020788423		XM_007429021		XM_013174309		XM_013940482		XM_011582398		XM_030451615		XM_015287640		XM_014249878		XM_009669907		XM_014891356
AP5B1	NM_138368	XM_006641874				XM_005305490		XM_020777472		XM_025174370
AP5M1	NM_018229	XM_006632218		XM_019479922		XM_005295515		XM_020815114		XM_007422925		XM_013193885		XM_013944922		XM_011587681		XM_030452505		XM_421441		XM_014257514		XM_009670727		XM_014871419
AP5S1	NM_018347	XM_015343801		XM_006276132		XM_008169581		XM_020795228								XM_011588901		XM_030450522		XM_015273874	1
AP5Z1	NM_014855	XM_015360519		XM_006265972		XM_005289084		XM_020815712		XM_007438480		XM_013174880		XM_013955645		XM_011579195		XM_030459506		XM_003642113		XM_014252495		XM_009690063		XM_014870539
APAF1	NM_001160	XM_015351932		XM_006277438		XM_005305232		XM_020803318		XM_007420190		XM_013182642		XM_013947509		XM_011574798		XM_030465620		XM_416167		XM_005519454		XM_009674519		XM_014889612
APBA1	NM_001163	XM_015367083		XM_019478127		XM_005296736		XM_020814150				XM_013194503		XM_013942604		XM_011577765		XM_030467275		XM_015280325		XM_005532882		XM_009672056		XM_014891743
APBA2	NM_005503	XM_015343084		XM_006259755		XM_005284988		XM_020784860		XM_025164290		XM_013177405		XM_013957199		XM_011591626		XM_008496623		XM_015278989		XM_005521449		XM_009681486		XM_014874135
APBA3	NM_004886			XM_006269327		XM_005283799		XM_020780949				XM_013196240		XM_013943131		XM_011593412		XM_030466372		XM_418188		XM_005531392		XM_009669889		XM_014884327
APBB1	NM_001164	XM_015341852		XM_019482329		XM_008177335		XM_020791959		XM_007444741				XM_013946882		XM_011584847				XM_015280932		XM_014255617				XM_014890345
APBB1IP	NM_019043	XM_015353963		XM_019497295		XM_005290897		XM_020801379		XM_007439248		XM_013199892		XM_013949347		XM_011601866		XM_030445206		NM_001006357		XM_014248608		XM_009679596		XM_014882181
APBB2	NM_004307	XM_015345597		XM_019480846		XM_005286382	1	XM_020786252		XM_007428742		XM_013185938		XM_013949484		XM_011582659		XM_030449632		XM_004936096		XM_014262612		XM_009673405		XM_014871066
APBB3	NM_006051	XM_015349825		XM_006261787		XM_005280839		XM_020799412		XM_025173010				XM_013954527		XM_011598955		XM_030459332		XM_015293556		XM_014252983		XM_009668589	1	XM_014887670
APC	NM_000038	XM_015337714		XM_006272098		XM_008169992		XM_020780010		XM_015888315		XM_013191203				XM_011596809		XM_030466678		XM_015280450	1	XM_005529995		XM_009685517		XM_014892041
APC2	NM_005883	XM_015365300		XM_019490943		XM_008171611		XM_020780947		XM_025168921		XM_013200061		XM_013945166		XM_011596603		XM_030466456		XM_015299945		XM_005531176		XM_009667512		XM_014882895
APCDD1	NM_153000	XM_015353422		XM_006262863		XM_005282659		XM_020793555		XM_007434848		XM_013179511		XM_013942634		XM_011592343		XM_030444321		NM_001012941		XM_005517261		XM_009667142		XM_014871203
APCDD1L	NM_153360	XM_006639734		XM_006271755		XM_005305819		XM_020815117				XM_013188711		XM_013952685		XM_011578792		XM_030463221		XM_015296543		XM_005524958		XM_009671324		XM_014873774
APCS	NM_001639					XM_005310862	1	XM_020804774	1					XM_013962012								XM_005532257	1
APEH	NM_001640	XM_015348361	1	XM_006263765		XM_005279660		XM_020789193		XM_007420651		XM_013200853				XM_011595456				NM_001030585		XM_005522291	1	XM_009680773		XM_014869715	1
APELA	NM_001297550	XM_015344427		XM_014594004				XM_020801955		XM_015887937								XM_030449846		NM_001308250		XM_014260656				XM_014878571
APEX1	NM_001641	XM_006633208		XM_006266564		XM_005284223		XM_020812721		XM_007438489												XM_005533935				XM_014894095
APEX2	NM_014481	XM_006625394		XM_014608917		XM_005282374		XM_020793021		XM_007422202
APH1A	NM_016022	XM_015336445	1	XM_006276439		XM_005293668		XM_020798112				XM_013201224		XM_013950558		XM_011598624		XM_030465096		XM_001233301		XM_005527999		XM_009689591		XM_014875564
APH1B	NM_031301			XM_019497529	1	XM_005285066
API5	NM_006595	XM_006642441		XM_006258299		XM_005286755		XM_020798207		XM_007442772		XM_013194118		XM_013959236		XM_011588185		XM_030451855		NM_001006474		XM_005522402		XM_009682841		XM_014873531
APIP	NM_015957	XM_006642550		XM_006257994		XM_005304539		XM_020782819		XM_007426426		XM_013194524		XM_013959321		XM_011594644		XM_030451671		NM_001031547		XM_014252178		XM_009688468		XM_014873639
APITD1	NM_199294	XM_006642088				XM_005292840						XM_013194221		XM_013960341		XM_011585246				NM_001204932		XM_005530465		XM_009671659		XM_014891898
APLF	NM_173545	XM_015362678		XM_019500709		XM_008176246		XM_020811314		XM_007436525		XM_013194859		XM_013956613		XM_011600506		XM_030447532		XM_419335		XM_005525421		XM_009686935		XM_014892857
APLN	NM_017413	XM_015351784		XM_014609951		XM_005310904								XM_013942236		XM_011599796				XM_015278386				XM_009673058
APLNR	NM_005161	XM_015353964		XM_019485792		XM_005295025		XM_020792257		XM_007435477		XM_013202318		XM_013948248		XM_011600050		XM_030451375		XM_001232340		XM_014257856				XM_014878665
APLP1	NM_005166	XM_015336417				XM_005311525		XM_020813283
APLP2	NM_001642	XM_015337471		XM_014600878		XM_005308587		XM_020791792		XM_007437821		XM_013188534		XM_013950532		XM_011589288		XM_030464876		NM_001006317		XM_014257341		XM_009680434		XM_014891118
APMAP	NM_020531	XM_006638684		XM_006278362		XM_005293531		XM_020794740		XM_007436192	1	XM_013194923		XM_013954394		XM_011585790		XM_030448337		NM_001006177		XM_005523400		XM_009673138		XM_014893478
APOA1	NM_000039			XM_019480661		XM_005299744		XM_020793737		XM_015891540		XM_013187154	1	XM_013958855		XM_011601821		XM_030464723		NM_205525		XM_005531084				XM_014884651
APOA2	NM_001643			XM_014596236	1	XM_005293786				XM_007426133										XM_003643414
APOA4	NM_000482	XM_015336419	1	XM_006259522		XM_005299743		XM_020793698	1	XM_007422884				XM_013958854	1	XM_011601818		XM_030464722		NM_204938		XM_005531132				XM_014884649
APOA5	NM_052968			XM_014608860		XM_005299824										XM_011601815		XM_030464725		XM_417939		XM_014259791		XM_009670095	1	XM_014884632
APOB	NM_000384	XM_015357022		XM_014601616		XM_005297326		XM_020815630		XM_015889909		XM_013194833		XM_013952055		XM_011591689		XM_030447004		NM_001044633		XM_014251425		XM_009687023		XM_014894919
APOBEC2	NM_006789	XM_015342493		XM_006270081		XM_008173783		XM_020795718		XM_007422997		XM_013197043		XM_013942029		XM_011592218				XM_418038		XM_005529353		XM_009671822		XM_014872880
APOBEC4	NM_203454			XM_006260629		XM_005290775		XM_020795081		XM_007437852		XM_013191368		XM_013956285		XM_011588758				XM_015290340		XM_014260006		XM_009672672
APOC1	NM_001645			XM_019488024		XM_005289482
APOC2	NM_000483	XM_015336412	1					XM_020812522
APOC3	NM_000040					XM_008165552		XM_020793799								XM_011601819		XM_030464724		NM_001302127		XM_005531131
APOD	NM_001647			XM_014595803		XM_008175445		XM_020808523				XM_013186174		XM_013944278		XM_011577649		XM_030456347		NM_001011692		XM_005527093		XM_009689009		XM_014891679
APOE	NM_000041	XM_015336409	1	XM_019494123		XM_005289485		XM_020812548		XM_007421510
APOF	NM_001638			XM_019485866		XM_005311115		XM_020784966		XM_025175074				XM_013939654		XM_011598088		XM_030468102		XM_015300298		XM_005532026				XM_014892525
APOH	NM_000042	XM_006635479		XM_006273001		XM_005282934		XM_020806451				XM_013178943		XM_013953076		XM_011586803		XM_008494533		NM_001277994		XM_005526659		XM_009679002		XM_014882769
APOLD1	NM_030817			XM_006269662		XM_005308925		XM_020787815		XM_007423205		XM_013196688		XM_013947351		XM_011598742		XM_030469266		XM_004937676		XM_014256577		XM_009665318		XM_014892461
APOM	NM_019101			XM_014597351		XM_005289307		XM_020811180		XM_025172937
APOO	NM_024122	XM_006627997		XM_006275104		XM_005281545		XM_020789136		XM_025172193		XM_013183952		XM_013951990		XM_011580153		XM_030447774		XM_015272534		XM_005516696		XM_009665375		XM_014879748
APOOL	NM_198450	XM_006632935		XM_014607243		XM_005284535		XM_020810412		XM_007433797		XM_013192198		XM_013946345		XM_011580441		XM_008493658		NM_001006434		XM_014255391		XM_009669982		XM_014888258
APP	NM_000484	XM_015361684		XM_006264124		XM_005289302	1	XM_020789606		XM_007430625		XM_013182712		XM_013955286		XM_011593800		XM_030447476		NM_204308		XM_005524152		XM_009670982		XM_014886607
APPBP2	NM_006380	XM_006640900		XM_014608012		XM_005298806		XM_020786885		XM_025166004		XM_013198048		XM_013956428		XM_011581899		XM_030462344		NM_001030723		XM_005525693		XM_009672909		XM_014881183
APPL1	NM_012096	XM_015347993		XM_006262011		XM_005288347		XM_020799890		XM_007437588		XM_013188423		XM_013955586		XM_011573558		XM_008498999		XM_004944584		XM_005522114		XM_009688225		XM_014893067
APPL2	NM_018171	XM_015352178		XM_006271650		XM_005300777		XM_020778296		XM_007424352		XM_013180902		XM_013947766		XM_011576836		XM_030448922		XM_003640409		XM_005527860		XM_009680011		XM_014876975
APRT	NM_000485	XM_006641351		XM_014610082	1	XM_005292224		XM_020788382		XM_007442618		XM_013197583		XM_013951010		XM_011587428		XM_008491289		NM_001277650		XM_005531879		XM_009676854		XM_014874535
APTX	NM_175069	XM_015345071		XM_006266720		XM_008171882		XM_020808989		XM_015888014		XM_013187910		XM_013956547		XM_011586181		XM_030467128		NM_001293074		XM_014258728		XM_009675344		XM_014888152
AQP1	NM_198098	XM_006634250		XM_006262096		XM_008170771		XM_020811430		XM_007434122		XM_013182494		XM_013953025		XM_011572849		XM_008502213		NM_001039453	1	XM_005527781		XM_009673385		XM_014873706
AQP10	NM_080429	XM_015368732		XM_006264370				XM_020810753		XM_007429114		XM_013200452				XM_011597328		XM_008496340		XM_015298598		XM_014260842				XM_014892806
AQP11	NM_173039	XM_015341128		XM_006272445		XM_005290550		XM_020810959		XM_025172596		XM_013187388		XM_013955831		XM_011584606		XM_008495201		XM_015280876		XM_005530999		XM_009688327		XM_014887378
AQP12B	NM_001102467	XM_006637747	1	XM_006267045	1	XM_008171773	1			XM_007431442	1	XM_013186103	1	XM_013952477	1	XM_011594878	1	XM_008500862	1	NM_001109679	1	XM_005529588	1	XM_009666859	1
AQP2	NM_000486			XM_006275689		XM_005291871		XM_020784571		XM_007420735		XM_013200798		XM_013946935		XM_011600273		XM_008494397		NM_001292072		XM_005532005		XM_009687763		XM_014893793
AQP3	NM_004925	XM_015363296		XM_006265256		XM_005296205	1	XM_020796421		XM_007441701		XM_013195572	1	XM_013943364		XM_011594769				XM_424500		XM_005530387		XM_009687086		XM_014894841
AQP4	NM_001650	XM_015353843		XM_006264062		XM_005280001		XM_020785672		XM_007422486		XM_013183603		XM_013940586		XM_011582495		XM_030445601		XM_015277946		XM_014253644		XM_009667042		XM_014874344
AQP5	NM_001651			XM_006275690		XM_005291870		XM_020784532	1	XM_007420734		XM_013200751		XM_013946934		XM_011600274	1	XM_008494398		XM_001231780		XM_005532004		XM_009688002		XM_014893794
AQP6	NM_001652					XM_005308426				XM_007423775	1									XM_015300293	1
AQP7	NM_001170			XM_006268251	1	XM_008166365	1			XM_015890592	1	XM_013195563	1	XM_013943362	1	XM_011594771	1	XM_008498228	1	XM_015277433	1	XM_005530408	1	XM_009687083	1	XM_014894844	1
AQP8	NM_001169	XM_006637140		XM_006268444		XM_005289171		XM_020804853		XM_007437845		XM_013196819		XM_013944743		XM_011579513		XM_008490728		XM_414866		XM_005523225				XM_014886365
AQP9	NM_020980	XM_006628723		XM_014606105		XM_005309388		XM_020784843		XM_015889972		XM_013177543		XM_013957061		XM_011592014		XM_008493889		NM_001293239		XM_005521465		XM_009681448		XM_014874040
AQR	NM_014691	XM_015350875		XM_006273981		XM_005299972		XM_020789395		XM_007426545		XM_013174392		XM_013940872		XM_011582365		XM_030452434		XM_015287614		XM_005520419		XM_009677741		XM_014891508
AR	NM_000044	XM_006632763		XM_019487877		XM_005279527				XM_007435551		XM_013196119		XM_013953621		XM_011580548		XM_030448859		NM_001040090		XM_005526150		XM_009677325		XM_014887830
ARAF	NM_001654					XM_005311964		XM_020797664		XM_007438298
ARAP1	NM_015242	XM_015341576		XM_019481886		XM_005292195		XM_020791858		XM_025168162		XM_013191220				XM_011584714				XM_015274190	1	XM_014253610		XM_009666256		XM_014882045
ARAP2	NM_015230	XM_015351800	1	XM_014594961		XM_005286388		XM_020786176		XM_025174927		XM_013186011		XM_013949576		XM_011582603		XM_030449915		XM_015285685		XM_014263240		XM_009673343		XM_014871002
ARAP3	NM_022481	XM_015349879		XM_019487035		XM_005280878		XM_020799227		XM_025166874		XM_013178575		XM_013946918		XM_011571664		XM_030459340		XM_015293630		XM_014261212		XM_009690199		XM_014889620
ARC	NM_015193			XM_019481827		XM_005291083		XM_020778063		XM_007429309		XM_013190952		XM_013948213		XM_011591646		XM_030468784		XM_015283164		XM_005516875		XM_009688942		XM_014880442
ARCN1	NM_001655			XM_014606944		XM_005299782		XM_020794039		XM_007424250		XM_013187101		XM_013943501		XM_011601794		XM_008499868		NM_001079499		XM_005531095		XM_009670041		XM_014884700
AREG	NM_001657	XM_006627221		XM_006273716		XM_005283992		XM_020796089		XM_007427609		XM_013190560		XM_013951487		XM_011583439		XM_030450250		XM_015276315		XM_005531761		XM_009683864		XM_014884859
AREL1	NM_001039479	XM_015350555		XM_006268353		XM_005301587		XM_020793866		XM_007435553		XM_013185648		XM_013940542		XM_011572819		XM_030451590		XM_015287683		XM_005520263		XM_009670884		XM_014890369
ARF1	NM_001658	XM_006634179		XM_006275324		XM_005286284		XM_020804933		XM_015889250		XM_013182443		XM_013942049		XM_011573291		XM_008494442		NM_001006352		XM_014256765		XM_009684170		XM_014873711
ARF3	NM_001659	XM_015344468				XM_005308416		XM_020785568		XM_007426081		XM_013191831	1	XM_013954954	1	XM_011599297		XM_030468262		XM_015273181		XM_014260594		XM_009666895	1	XM_014891833
ARF4	NM_001660	XM_006630954		XM_006277973		XM_005288351		XM_020799885		XM_007425235		XM_013184349		XM_013958529		XM_011573548		XM_030458334		XM_015293388		XM_005522112		XM_009688228		XM_014893066
ARF5	NM_001662					XM_005294570								XM_013952449	1	XM_011599023				NM_205325
ARF6	NM_001663	XM_015350590		XM_014595145		XM_005290244		XM_020812013		XM_007427657		XM_013202366		XM_013955520		XM_011587596		XM_008502186		NM_001081705		XM_014257463		XM_009676777		XM_014885887
ARFGAP1	NM_018209	XM_015364871		XM_014609635		XM_008178601		XM_020809383		XM_007422820		XM_013188932		XM_013940155		XM_011578510		XM_030463021		NM_001030857		XM_005524799		XM_009670896		XM_014873866
ARFGAP2	NM_032389	XM_015338605		XM_006261392		XM_005302287		XM_020799084		XM_007436056		XM_013188924		XM_013959300		XM_011588092		XM_030452633		XM_015287028		XM_014251966		XM_009682832		XM_014881910
ARFGAP3	NM_014570	XM_015351881		XM_006263865		XM_005296689		XM_020808628				XM_013184702		XM_013947861		XM_011596960		XM_030469225		XM_015290461		XM_014260504		XM_009678779		XM_014889091
ARFGEF1	NM_006421	XM_006633994		XM_006261995		XM_005311372		XM_020812398		XM_007429625		XM_013172545		XM_013942800		XM_011583826		XM_008501767		XM_418283		XM_005517108		XM_009668433		XM_014873010
ARFGEF2	NM_006420	XM_006639540		XM_014609663		XM_008172113		XM_020779461		XM_007434628		XM_013188587		XM_013946417		XM_011578700		XM_030462903		XM_417388		XM_005524971		XM_009671162		XM_014876094
ARFGEF3	NM_020340	XM_015362417		XM_019479547		XM_008176924	1	XM_020778572		XM_025169915		XM_013175525		XM_013958923		XM_011598528		XM_030447867		XM_004935699		XM_005518461		XM_009688893	1	XM_014879060
ARFIP1	NM_014447	XM_015344693		XM_014593810		XM_005307373		XM_020781334		XM_025164772		XM_013175128		XM_013951847		XM_011574341		XM_030449890		XM_015276327		XM_014263249		XM_009677102		XM_014890691
ARFIP2	NM_012402	XM_015341976		XM_019483777		XM_008177198		XM_020791884		XM_007442946		XM_013170651		XM_013958744		XM_011584784				XM_015280929		XM_014255698		XM_009682377		XM_014890372
ARFRP1	NM_003224	XM_006639449		XM_014609668		XM_008170011		XM_020812440				XM_013188982		XM_013953217		XM_011578447		XM_030462840		XM_417433		XM_005524759		XM_009682964		XM_014873895
ARG1	NM_000045	XM_006638667		XM_006259771		XM_005280279		XM_020815545		XM_025175831
ARG2	NM_001172	XM_006632720		XM_019477033		XM_005306684		XM_020799872		XM_025175656		XM_013174195		XM_013959193		XM_011582306		XM_030451782		NM_001199704		XM_005520360		XM_009668875		XM_014869439
ARGLU1	NM_018011	XM_006638079		XM_019484918		XM_005304995		XM_020794314		XM_007442869		XM_013195076		XM_013954137		XM_011586436		XM_030469497		NM_001006267		XM_005516485		XM_009665702		XM_014873367
ARHGAP1	NM_004308	XM_015338561		XM_006261388		XM_008162637		XM_020798959		XM_007421768		XM_013193071		XM_013959561		XM_011588082		XM_030451682		XM_015287242		XM_014252115		XM_009684584		XM_014881854
ARHGAP10	NM_024605	XM_006629543		XM_014593702		XM_005284263		XM_020783006		XM_015887769		XM_013175097		XM_013951699		XM_011592865		XM_030450803		XM_420436		XM_005525592		XM_009689395		XM_014880541
ARHGAP11A	NM_014783	XM_006632520		XM_014595454		XM_005309766		XM_020806177		XM_007427255		XM_013174253		XM_013940437		XM_011582349				XM_015287342		XM_014250056		XM_009689946		XM_014891248
ARHGAP12	NM_018287	XM_015354002		XM_014609058		XM_005290970		XM_020800719				XM_013191707		XM_013949350		XM_011571210		XM_030445654		XM_015282118		XM_014248616		XM_009679655		XM_014880380
ARHGAP15	NM_018460	XM_015358385		XM_006266996		XM_005305087		XM_020784228		XM_007427165		XM_013189193		XM_013959737		XM_011582898		XM_008494359		NM_001008476		XM_005519597		XM_009677343		XM_014870798
ARHGAP17	NM_018054	XM_015360336	1	XM_006268402		XM_005288924		XM_020804815		XM_025173328		XM_013196853		XM_013944729		XM_011579387		XM_030460198		XM_004945258		XM_014252729		XM_009666767		XM_014886388
ARHGAP18	NM_033515	XM_015359696		XM_006274251		XM_005280238		XM_020790731		XM_007426075		XM_013175449		XM_013959127		XM_011599583		XM_030448248		XM_419743		XM_005518343		XM_009688798		XM_014874219
ARHGAP19	NM_032900	XM_015347691		XM_019495494		XM_008179798		XM_020778240		XM_007419891		XM_013182072		XM_013943385		XM_011576313		XM_030453342		XM_015288632		XM_005520672		XM_009665562		XM_014885918
ARHGAP20	NM_020809	XM_006639342		XM_006272348		XM_008169393		XM_020805192		XM_015888543	1	XM_013188226		XM_013962207		XM_011580610		XM_008502343		XM_417154		XM_005516245		XM_009683789		XM_014877651
ARHGAP21	NM_020824	XM_015353453		XM_019497778		XM_005302799		XM_020801555				XM_013172039		XM_013949228		XM_011601396		XM_030445008		XM_015281380		XM_014248604		XM_009673630		XM_014882162
ARHGAP22	NM_021226	XM_015346469		XM_019499462		XM_005307316	1	XM_020809663				XM_013198054		XM_013958816		XM_011596839		XM_030453208		XM_015288436		XM_005520588		XM_009677857		XM_014875427
ARHGAP23	NM_001199417	XM_015362121		XM_014603646		XM_008162693		XM_020785526		XM_007422004		XM_013200408		XM_013958193		XM_011594245		XM_030466055		XM_015299493	1	XM_014260122				XM_014892260
ARHGAP24	NM_031305	XM_015340181		XM_006265457		XM_005292051		XM_020805383		XM_025166952		XM_013190528		XM_013957393		XM_011597614		XM_008501791		XM_004941111		XM_014254815		XM_009676541		XM_014880578
ARHGAP25	NM_014882	XM_006625550		XM_006267173		XM_008168673		XM_020780158				XM_013199239		XM_013944565		XM_011575310		XM_008500736		XM_015297303		XM_005532972		XM_009669387		XM_014892116
ARHGAP26	NM_015071	XM_015349451		XM_014597613		XM_005302849		XM_020806318		XM_015889348	1	XM_013175714		XM_013945959		XM_011571096		XM_030459113		XM_015294012		XM_014253150		XM_009678760		XM_014888298
ARHGAP27	NM_174919	XM_015362192		XM_014601346		XM_008167589		XM_020814519		XM_007429836		XM_013198150				XM_011595068		XM_030466084		XM_015299363		XM_014261156		XM_009685346		XM_014884781
ARHGAP28	NM_001010000	XM_015353373		XM_014606606		XM_005303100		XM_020793485		XM_025164265		XM_013179401		XM_013942744		XM_011592381		XM_030445254		XM_419140		XM_005517249		XM_009667119		XM_014871235
ARHGAP29	NM_004815	XM_015355474		XM_014599727		XM_005307549		XM_020788682		XM_007422839		XM_013186615		XM_013961340		XM_011572619		XM_030455507		XM_015290631		XM_014250890		XM_009686002		XM_014884449
ARHGAP30	NM_181720	XM_015339108		XM_014604529		XM_008170391		XM_020810252		XM_015889642						XM_011599491				XM_015274045	1	XM_014261836		XM_009668062		XM_014893435
ARHGAP31	NM_020754	XM_015341682		XM_006271527		XM_005304774		XM_020783832		XM_007442735		XM_013183584		XM_013950079		XM_011585918		XM_008498609				XM_005523902		XM_009675207		XM_014890289
ARHGAP32	NM_014715	XM_015337657		XM_019490117		XM_005308595		XM_020808921		XM_007425400		XM_013188522		XM_013961596		XM_011589278		XM_030464693		XM_004947963		XM_014257374		XM_009680471		XM_014891117
ARHGAP33	NM_052948	XM_015368781		XM_019494917		XM_008175651		XM_020813292		XM_007430555
ARHGAP35	NM_004491	XM_006627624		XM_006277815		XM_008173979		XM_020787072		XM_007437471		XM_013170603		XM_013946827		XM_011599872				XM_003643760		XM_005533843		XM_009680265		XM_014894018
ARHGAP36	NM_144967			XM_006274239	1							XM_013183610		XM_013942234		XM_011578212		XM_030449365		XM_015278528		XM_005527496		XM_009673047		XM_014891034
ARHGAP39	NM_025251	XM_015354219		XM_019488940		XM_005291111		XM_020811824		XM_025170303		XM_013202274	1	XM_013961573		XM_011600742		XM_030468492		XM_004946889		XM_014262232				XM_014893299
ARHGAP4	NM_001666			XM_019490931				XM_020793014		XM_007420505
ARHGAP40	NM_001164431			XM_014609644		XM_008168117		XM_020798451		XM_025177602		XM_013192965		XM_013947033		XM_011591475		XM_030463334		XM_015296352		XM_014254025		XM_009671148		XM_014884032
ARHGAP42	NM_152432	XM_015341746		XM_006274137		XM_008178638		XM_020795999		XM_025166628		XM_013178134		XM_013956026		XM_011586348		XM_030451701		XM_417185		XM_005516204		XM_009674345		XM_014886584
ARHGAP44	NM_014859	XM_015356675		XM_006267282		XM_005297617		XM_020803001		XM_025172302		XM_013197876				XM_011587315		XM_030461846		XM_015295246		XM_005530971				XM_014891219
ARHGAP5	NM_001173	XM_006632293		XM_014606294		XM_005285315		XM_020788412		XM_007437428		XM_013174319		XM_013940490		XM_011582407		XM_030451647		XM_426439		XM_005520308		XM_009669918		XM_014891130
ARHGAP6	NM_006125	XM_006639108		XM_006257821		XM_008167187		XM_020786745		XM_025167793		XM_013191531		XM_013951259		XM_011589522		XM_030451749		XM_416840		XM_014256203		XM_009683711		XM_014882418
ARHGAP8	NM_181335	XM_006633642				XM_005299911		XM_020803984		XM_025170448		XM_013184577		XM_013947671		XM_011583016		XM_030468932		NM_001204389		XM_014256014				XM_014878858
ARHGAP9	NM_032496	XM_015344089		XM_019491415		XM_005282727	1	XM_020779403	1	XM_025176007		XM_013201955				XM_011601286
ARHGDIA	NM_004309	XM_006635229		XM_019483921		XM_005283060		XM_020814262		XM_025166394		XM_013197969		XM_013945826		XM_011600124		XM_030461782		XM_015295424		XM_014259472		XM_009668774		XM_014887513
ARHGDIB	NM_001175			XM_006268057		XM_005305277		XM_020815474		XM_007423197		XM_013196426		XM_013947211		XM_011600571		XM_008496743		NM_001277364		XM_005519474		XM_009677571		XM_014892450
ARHGDIG	NM_001176	XM_006637158		XM_006277699		XM_005294421						XM_013176826		XM_013939961		XM_011586515		XM_030459763		XM_015294615		XM_005522845				XM_014890991
ARHGEF1	NM_004706	XM_015368766	1	XM_019483731		XM_008178025		XM_020807892		XM_025168074				XM_013946685	1					XM_015290025		XM_014262762				XM_014894176
ARHGEF10	NM_014629	XM_015357881		XM_014610440		XM_005289689		XM_020782639		XM_025164756		XM_013172296		XM_013945309		XM_011577013		XM_030448639		XM_015284922		XM_014251467		XM_009677449		XM_014869529
ARHGEF10L	NM_018125	XM_015337205		XM_014601928		XM_008174712		XM_020782097		XM_025164094		XM_013187790		XM_013961652		XM_011585112		XM_030463763		XM_004947293		XM_014257301		XM_009682611	1	XM_014888386
ARHGEF11	NM_014784	XM_015346052		XM_014597716		XM_008179056		XM_020798291		XM_025173293		XM_013202152		XM_013955482		XM_011597276		XM_030450318		XM_015298451		XM_014262838	1	XM_009686071		XM_014893346
ARHGEF12	NM_015313	XM_015337363		XM_014593748		XM_008164532		XM_020792661		XM_007422875		XM_013187181		XM_013946662		XM_011589370		XM_030464729		XM_417890		XM_014257370		XM_009674042		XM_014890448
ARHGEF15	NM_025014	XM_015340792						XM_020809537		XM_025170980
ARHGEF16	NM_014448	XM_015337295		XM_014605795		XM_005292781		XM_020808043		XM_007430209		XM_013194802		XM_013944159		XM_011599918		XM_030463849		XM_004947371		XM_005528353		XM_009671619	1	XM_014883910
ARHGEF17	NM_014786	XM_015341461		XM_014603489		XM_008175079		XM_020814187		XM_025174558		XM_013191232		XM_013955456	1	XM_011584663		XM_030468779		XM_015280995		XM_014253496		XM_009683774		XM_014888731
ARHGEF18	NM_015318	XM_015365319	1	XM_014603475		XM_008171589		XM_020781025		XM_025174169		XM_013195216		XM_013956120		XM_011595860		XM_030466350		XM_015300163		XM_014259956		XM_009678142		XM_014882985
ARHGEF19	NM_153213	XM_015337158	1	XM_019500051		XM_005281832	1													XM_015292277
ARHGEF2	NM_004723	XM_015368839		XM_006266488		XM_008171971		XM_020802440								XM_011598575						XM_014261988				XM_014891269
ARHGEF25	NM_182947	XM_015344434		XM_019478688		XM_005297274		XM_020778378		XM_007422051
ARHGEF26	NM_015595	XM_006637504		XM_014602768		XM_005286961		XM_020781927		XM_007432990		XM_013193056		XM_013957816		XM_011592577		XM_030456565		XM_426718		XM_014254313		XM_009676380		XM_014886148
ARHGEF28	NM_001080479	XM_015339228		XM_019482597		XM_005288255		XM_020804051		XM_007438623		XM_013192164		XM_013955120	1	XM_011590419		XM_030467965		XM_015277655	1	XM_014252384		XM_009688607		XM_014885336
ARHGEF3	NM_019555	XM_015347977		XM_006266703		XM_008174741		XM_020799904		XM_007427984		XM_013188443		XM_013955576		XM_011573565		XM_030458699		XM_015293068		XM_014251835		XM_009688220		XM_014893622
ARHGEF33	NM_001145451	XM_015362593		XM_019480061		XM_008174113		XM_020794730		XM_025171412		XM_013196169		XM_013957655		XM_011596134		XM_030448040		XM_015283575		XM_005525355		XM_009686853		XM_014891164
ARHGEF37	NM_001001669	XM_015350038		XM_014597619		XM_005298025		XM_020780469		XM_007442744		XM_013178586		XM_013953488		XM_011571538		XM_030459409		XM_015293706		XM_014253028		XM_009671940		XM_014891217
ARHGEF38	NM_017700	XM_015345768	1	XM_006264019		XM_005287876		XM_020796405		XM_007433112		XM_013195771		XM_013951738		XM_011574452		XM_008505065		XM_426302		XM_005517974		XM_009689361		XM_014878315
ARHGEF39	NM_032818	XM_015352930		XM_006257765		XM_005313606		XM_020800683		XM_007443582		XM_013181740		XM_013961094		XM_011597071		XM_008498188		XM_015277358		XM_014256939		XM_009680600		XM_014875476
ARHGEF4	NM_015320	XM_015361578		XM_014599122		XM_005282460		XM_020803072				XM_013186073		XM_013942996		XM_011577432		XM_008500864		XM_004936967		XM_005529614		XM_009674149		XM_014870309
ARHGEF40	NM_018071			XM_019484710		XM_008175690				XM_007437327
ARHGEF5	NM_005435			XM_006265076		XM_008165430				XM_007433347		XM_013195976		XM_013947173				XM_030469046				XM_014261225		XM_009675427		XM_014880868
ARHGEF6	NM_004840	XM_015351660		XM_014601310		XM_005301042		XM_020810326		XM_007428850		XM_013183274		XM_013943011		XM_011580487		XM_008493677		XM_015278264		XM_005526092		XM_009684867		XM_014884984
ARHGEF7	NM_003899	XM_006639165		XM_014600371		XM_008173203		XM_020794310		XM_015888536		XM_013194480		XM_013954142		XM_011583478		XM_030446910		XM_004938544		XM_005516598		XM_009666318		XM_014883224
ARHGEF9	NM_015185	XM_015351405		XM_019487851		XM_005295667		XM_020784365		XM_007421914		XM_013199020		XM_013949133		XM_011578143		XM_030449336		XM_015278575		XM_014256478		XM_009685416		XM_014877136
ARID1A	NM_006015	XM_006631269		XM_019488929		XM_005302022		XM_020806899		XM_025167340		XM_013199627		XM_013944005		XM_011584104		XM_030464594		XM_015297556		XM_005529681		XM_009682396		XM_014890527
ARID1B	NM_017519	XM_015353511		XM_019479712		XM_008177678		XM_020809745		XM_025169712		XM_013178210		XM_013958989		XM_011589936		XM_030448693		XM_015284230		XM_005518643		XM_009687152		XM_014886005
ARID2	NM_152641	XM_015352936		XM_014601034		XM_005297955		XM_020795508		XM_007424884		XM_013198991		XM_013947708		XM_011582200		XM_030450569		XM_004937552		XM_005519296		XM_009689219		XM_014871122
ARID3A	NM_005224	XM_006639808		XM_014599643		XM_008168770		XM_020781233		XM_015889530				XM_013942401		XM_011596594		XM_030466232		XM_015299994		XM_005531191				XM_014882918
ARID3B	NM_006465	XM_015343368		XM_019477836		XM_005309208		XM_020803841		XM_025172316		XM_013194125		XM_013958760		XM_011590078		XM_030457199		XM_015278743		XM_014250979		XM_009682647		XM_014889263
ARID3C	NM_001017363			XM_019480024	1	XM_005311200		XM_020812998	1			XM_013200613		XM_013953773		XM_011597402		XM_030467288		XM_015277451	1	XM_014259134		XM_009687127		XM_014886083
ARID4A	NM_002892	XM_015350442		XM_014598779		XM_008170945		XM_020802498		XM_007422455		XM_013183059		XM_013959707		XM_011587689		XM_030451818		XM_015287507		XM_005528542		XM_009670670		XM_014871400
ARID4B	NM_016374	XM_015362808		XM_014596785		XM_005291197		XM_020786963		XM_025166785		XM_013199860		XM_013945454		XM_011574952		XM_030447132		XM_003640986		XM_014263423		XM_009681199		XM_014874834
ARID5A	NM_212481			XM_006275000		XM_008173916		XM_020780201		XM_007444190		XM_013201002				XM_011575265		XM_030464153		XM_015297451		XM_014261509				XM_014892091
ARID5B	NM_032199	XM_006630485		XM_006273081		XM_005294311		XM_020793194		XM_015888209		XM_013173749		XM_013945642		XM_011577320		XM_030453139		XM_015288128		XM_014250419		XM_009670363		XM_014882327
ARIH1	NM_005744	XM_006628928		XM_014604473		XM_005280991		XM_020803709	1	XM_007432826		XM_013194141		XM_013944657		XM_011589698		XM_030457168		NM_001030387		XM_014251257		XM_009675706		XM_014889257
ARIH2	NM_006321	XM_006631159		XM_019499622		XM_008173325		XM_020795416		XM_007439062		XM_013180296		XM_013948787		XM_011573397		XM_030458201		XM_015293105		XM_014251634		XM_009675842		XM_014872721
ARL1	NM_001177	XM_015351890		XM_014595246		XM_005305260		XM_020811711		XM_007438719		XM_013182565		XM_013947753		XM_011574822		XM_030463778		NM_001081494		XM_005519462		XM_009677583		XM_014889833
ARL10	NM_173664	XM_006632097				XM_008174285		XM_020791110				XM_013175741		XM_013942496		XM_011571444				NM_001277714				XM_009685719
ARL11	NM_138450	XM_015364479		XM_006272067		XM_005287122						XM_013179525				XM_011591080		XM_030455641		XM_004938720		XM_014260597				XM_014895378
ARL13A	NM_001162491	XM_006633030		XM_006266014		XM_008166504		XM_020802121				XM_013183389				XM_011580566		XM_030449398		XM_015278660		XM_005526222
ARL13B	NM_144996	XM_006637927		XM_006261306		XM_005283652		XM_020810201		XM_007423926		XM_013182982		XM_013950153		XM_011583716		XM_030444057		XM_004938313		XM_005524096		XM_009675038		XM_014888470
ARL14	NM_025047			XM_019491743		XM_008165009		XM_020791824		XM_007429948		XM_013193016		XM_013955498		XM_011592560		XM_030456006		XM_015291779	1	XM_005525199		XM_009668573		XM_014884564
ARL14EP	NM_152316	XM_015338717		XM_006259484		XM_005286866		XM_020795620		XM_007430913		XM_013177647		XM_013959519		XM_011575579		XM_030451439		NM_001031066		XM_014259019		XM_009679456		XM_014884599
ARL14EPL	NM_001195581			XM_014600956		XM_005300141		XM_020780069		XM_025172797		XM_013199583				XM_011596037		XM_008495884				XM_014257083		XM_009685542		XM_014892953
ARL15	NM_019087	XM_015365078		XM_019495926		XM_008168705		XM_020783587		XM_025174176		XM_013180551				XM_011596905		XM_030467923		XM_015277566		XM_005531150		XM_009679083		XM_014887020
ARL16	NM_001040025	XM_015356286		XM_014596989		XM_005283050		XM_020814161		XM_025166829				XM_013945793		XM_011600162		XM_030462101		XM_001232171		XM_014259401		XM_009668807		XM_014887443
ARL2	NM_001667	XM_006642827		XM_019480688		XM_005307903		XM_020814135		XM_007443793						XM_011601410	1			XM_015293851		XM_005534460
ARL2BP	NM_012106	XM_006641498		XM_006267362		XM_008178694		XM_020806131		XM_007437579		XM_013176712		XM_013948652		XM_011573788		XM_030458053		XM_015301809		XM_005526264		XM_009672436		XM_014889039
ARL3	NM_004311	XM_015347868		XM_019485877		XM_005303480		XM_020790821		XM_007421035		XM_013174631		XM_013954955		XM_011576067		XM_030453171		XM_421730		XM_014250477		XM_009665636		XM_014883811
ARL4A	NM_005738	XM_015358243		XM_006261771		XM_005300580		XM_020781550		XM_007433323		XM_013183477		XM_013941326		XM_011585608		XM_030445531		XM_418690		XM_005518836		XM_009680829		XM_014878520
ARL4C	NM_005737	XM_015359427		XM_006276237		XM_005292119		XM_020806835		XM_007443426		XM_013178791		XM_013948502		XM_011585889		XM_008495008		XM_001237034		XM_014262118		XM_009681822		XM_014893137
ARL4D	NM_001661	XM_015361854		XM_006266365		XM_005310036		XM_020796027		XM_025164656
ARL5A	NM_012097	XM_015358556		XM_014599590		XM_005296456		XM_020797086		XM_007427360		XM_013198093		XM_013939851	1	XM_011596370		XM_030454030		XM_015301617		XM_005519580		XM_009666500		XM_014893257
ARL5B	NM_178815	XM_006634301		XM_006271436		XM_008162800		XM_020813654				XM_013172075		XM_013949359		XM_011597747		XM_030446515		NM_001143969		XM_005518749		XM_009673669		XM_014889595
ARL5C	NM_001143968			XM_006274986		XM_005301830		XM_020793949						XM_013957470
ARL6	NM_032146	XM_006637924		XM_014598978		XM_005283666		XM_020810367		XM_025165337		XM_013186908		XM_013950240		XM_011583583		XM_030455500		XM_015296312		XM_014253522		XM_009682739		XM_014882840
ARL6IP1	NM_015161	XM_006637175		XM_006273045		XM_005307184		XM_020802970		XM_007434046		XM_013176960		XM_013945260		XM_011579025		XM_030459720		NM_001006171	1	XM_005522920		XM_009683435		XM_014868803
ARL6IP4	NM_016638			XM_019486744		XM_008163533		XM_020802717		XM_025169797		XM_013173360		XM_013958636		XM_011590293		XM_030460290		XM_015275609		XM_014253863		XM_009666794		XM_014874921
ARL6IP5	NM_006407	XM_006630617		XM_014605136		XM_005297801		XM_020801683		XM_007435442		XM_013180292		XM_013954855		XM_011573315		XM_030458245		NM_001012605		XM_005522000		XM_009669349		XM_014873406
ARL6IP6	NM_152522	XM_015358735		XM_014599320		XM_005296468		XM_020797090		XM_007440608
ARL8A	NM_138795	XM_006628474	1	XM_006266078		XM_005309952		XM_020782546		XM_007430041				XM_013961961		XM_011592003		XM_030465624		NM_001012868		XM_005530180		XM_009667355		XM_014872846
ARL8B	NM_018184	XM_006630688		XM_014604338		XM_008168061		XM_020810366				XM_013182318		XM_013949065		XM_011573263		XM_030458272		XM_414440		XM_005521962		XM_009676824	1	XM_014873892
ARL9	NM_206919	XM_015343897	1	XM_019498165		XM_005308581		XM_020814924		XM_025165932		XM_013196921				XM_011574372		XM_030449759		XM_001234379		XM_014263139		XM_009683764		XM_014888264
ARMC1	NM_018120	XM_015353701		XM_006267179		XM_005288093		XM_020811795		XM_007426708		XM_013185917		XM_013954738		XM_011590523		XM_030445137		XM_015282727		XM_014257971		XM_009673498		XM_014873039
ARMC10	NM_031905	XM_006633465		XM_014606509		XM_005305792		XM_020789966		XM_007426931		XM_013180472		XM_013944248		XM_011572064		XM_030463951		XM_004934739		XM_005526078		XM_009669441		XM_014869046
ARMC12	NM_145028			XM_006276899		XM_008175805		XM_020795275				XM_013196980		XM_013946473
ARMC2	NM_032131	XM_015350005		XM_019499880		XM_005287645		XM_020801351		XM_007434025		XM_013175621		XM_013948884		XM_011581462		XM_030447967		XM_004940334		XM_014263373		XM_009676942		XM_014887876
ARMC3	NM_173081	XM_015354559		XM_014608959		XM_008162827		XM_020801685		XM_007438090		XM_013172057		XM_013949244		XM_011599344		XM_030444071		XM_004939235		XM_014248365		XM_009673647		XM_014882151
ARMC4	NM_018076	XM_015354057		XM_019498103		XM_005290932		XM_020801099		XM_007420776		XM_013191740		XM_013949257		XM_011602069		XM_030445768		XM_015282066		XM_014248465		XM_009679616		XM_014880350
ARMC5	NM_024742			XM_019479173		XM_008175507		XM_020807313		XM_007436007						XM_011601485						XM_014262287
ARMC6	NM_033415	XM_015365264		XM_006271012		XM_008171562		XM_020780989		XM_007430713		XM_013199686		XM_013940400		XM_011596555		XM_030466507		XM_418230		XM_014260294		XM_009678529		XM_014887244
ARMC7	NM_024585	XM_015356103		XM_014601934		XM_005297466		XM_020806317	1	XM_007445004		XM_013178995		XM_013944114		XM_011587063		XM_030461600		XM_015295399		XM_005526747				XM_014878279
ARMC8	NM_014154	XM_015358311		XM_006270443		XM_008174038		XM_020787417		XM_015890443		XM_013186198		XM_013953126		XM_011594819		XM_030456104		XM_015291332		XM_005529546		XM_009690478		XM_014870460
ARMC9	NM_025139	XM_015361301		XM_006264153		XM_008173715		XM_020811249		XM_025170992		XM_013195016		XM_013959558		XM_011581081		XM_030455840		XM_015291470		XM_014254289		XM_009682163		XM_014871629
ARMT1	NM_024573	XM_015346859		XM_006260935		XM_008177488	1	XM_020805663		XM_007432680		XM_013178243		XM_013957653		XM_011589889		XM_030446608		XM_015284266	1	XM_014263705		XM_009668719	1	XM_014888365
ARNT	NM_001668	XM_015368808	1	XM_019478977		XM_008170317		XM_020798189		XM_025166471		XM_013201476		XM_013955876		XM_011598556		XM_030465003		XM_015279992		XM_014262003		XM_009667728		XM_014891304
ARNT2	NM_014862	XM_015342940		XM_014606098		XM_005301700		XM_020790129		XM_007432111		XM_013192794		XM_013958400		XM_011594020		XM_030456892		XM_413854		XM_014251326		XM_009681272		XM_014886324
ARNTL	NM_001178	XM_015338397		XM_014602270		XM_005290802		XM_020797204		XM_025173982		XM_013189025		XM_013957911		XM_011575625		XM_030451281		XM_015286331		XM_014260206		XM_009687093		XM_014882488
ARNTL2	NM_020183	XM_015351958		XM_019498342		XM_005296668		XM_020797787		XM_025167598		XM_013184627		XM_013947726		XM_011596931		XM_030463891		XM_015289857		XM_014260495		XM_009678786		XM_014889109
ARPC1A	NM_006409	XM_006637115	1	XM_006277322		XM_008164723		XM_020808707		XM_007434477		XM_013174894		XM_013961755	1	XM_011579222				NM_001079495		XM_005523027		XM_009685296	1	XM_014870739
ARPC1B	NM_005720	XM_006637113	1	XM_014604328		XM_005289062		XM_020808712		XM_007428249		XM_013175019		XM_013961745	1	XM_011579223				XM_015294172		XM_005523029				XM_014870761
ARPC2	NM_005731	XM_006636636		XM_019483287		XM_005279728		XM_020804983		XM_007433933		XM_013196674		XM_013960430		XM_011582447		XM_030454657		XM_426598		XM_005519691		XM_009689709		XM_014888061
ARPC3	NM_001278556	XM_006640420		XM_006272820		XM_005298672		XM_020802774		XM_007441774		XM_013173349		XM_013958634	1	XM_011590275		XM_008493507		NM_001277486		XM_005524257		XM_009666788		XM_014874925
ARPC4	NM_005718	XM_015348125				XM_005295995										XM_011573422				NM_001257284		XM_005522050		XM_009669287		XM_014872521
ARPC5	NM_005717	XM_006634620		XM_006260625		XM_005290729		XM_020795101		XM_007437850		XM_013191424		XM_013956332		XM_011588757		XM_030455467		NM_001031561		XM_005531304		XM_009672676		XM_014886724
ARPC5L	NM_030978	XM_015367146		XM_006271308		XM_005279406		XM_020800923		XM_007420604				XM_013955450		XM_011579536		XM_030461212		XM_015279852		XM_005529163		XM_009677643		XM_014879973
ARPIN	NM_182616	XM_006628997		XM_019489417		XM_008170493	1
ARPP19	NM_006628	XM_015342853		XM_006270150		XM_005305071		XM_020790097		XM_007422170		XM_013177542		XM_013957235		XM_011592622		XM_030456683		NM_001081707		XM_014251092		XM_009681403		XM_014874026
ARPP21	NM_016300	XM_015357288		XM_014602572		XM_005302670		XM_020802067		XM_007423959		XM_013190477		XM_013948178		XM_011593674		XM_030446436		XM_015281699		XM_014248579		XM_009679739		XM_014887643
ARR3	NM_004312	XM_015351557		XM_019487888		XM_008166514		XM_020784392		XM_007436814		XM_013192240		XM_013944711		XM_011580388		XM_030449176		XM_015278319		XM_005526143		XM_009687631		XM_014886134
ARRB1	NM_004041	XM_015341755		XM_019488283				XM_020791942				XM_013191222		XM_013944584	1	XM_011584825				XM_015275054	1	XM_005524141				XM_014882088
ARRB2	NM_004313	XM_015340326		XM_014607308		XM_005313909		XM_020799785		XM_025177135
ARRDC1	NM_152285	XM_015366531		XM_006273859		XM_005309133		XM_020813104		XM_007421476		XM_013182894		XM_013952983		XM_011580074		XM_030461441		XM_015279526		XM_005527185		XM_009668216		XM_014881016
ARRDC2	NM_015683	XM_006639949		XM_014603463		XM_008171587		XM_020781022		XM_007424480		XM_013195265		XM_013956096		XM_011595852		XM_030466221		XM_001233359		XM_014259985		XM_009678305	1	XM_014883043
ARRDC3	NM_020801	XM_006626503		XM_006274232		XM_005288131		XM_020783774		XM_007427971		XM_013193308		XM_013949944		XM_011586062		XM_008492117		XM_424699		XM_005532426		XM_009684294		XM_014883559
ARRDC4	NM_183376	XM_015343773		XM_019477840		XM_005294904		XM_020781771		XM_007441933		XM_013181835		XM_013943660	1	XM_011597737		XM_030457149		XM_015292275		XM_014250989		XM_009681227		XM_014874548
ARRDC5	NM_001080523			XM_006274235		XM_008168882		XM_020794232		XM_025172731				XM_013946988		XM_011582226		XM_008495753						XM_009689225
ARSA	NM_000487	XM_006633773		XM_019481697		XM_005310824		XM_020803750		XM_007443286		XM_013199993		XM_013956735	1	XM_011600930		XM_030457121		XM_015286904		XM_014262143		XM_009689917		XM_014890771
ARSB	NM_000046	XM_006626722		XM_019481786		XM_005286439		XM_020804081		XM_007434969		XM_013190890		XM_013946620	1	XM_011590508		XM_030467252		XM_003642912		XM_005530104		XM_009688576		XM_014881360
ARSD	NM_001669	XM_006637919	1	XM_006274594	1	XM_005283317	1	XM_020786985	1	XM_007431425	1	XM_013180798	1	XM_013950926	1	XM_011588425	1			XM_416855		XM_005516490	1	XM_009666448	1	XM_014892018	1
ARSE	NM_000047			XM_006274593	1	XM_008167417	1			XM_007431420	1									XM_416856
ARSG	NM_014960	XM_006635391		XM_006272996		XM_005282955		XM_020791295		XM_007421618		XM_013178832		XM_013944487		XM_011586790		XM_030461750				XM_014255895		XM_009679063		XM_014882745
ARSH	NM_001011719			XM_006274595	1	XM_005283313	1	XM_020786995	1	XM_007431423	1					XM_011588428	1			XM_015277672		XM_014252907	1			XM_014892029	1
ARSI	NM_001012301	XM_006631888		XM_006275376		XM_008166465		XM_020806802		XM_007443661		XM_013175707		XM_013953525		XM_011571338		XM_008501826		XM_004944946		XM_005523575		XM_009672001		XM_014887001
ARSJ	NM_024590	XM_015345384		XM_019495033		XM_005290320		XM_020802783		XM_025175636		XM_013185281		XM_013951876		XM_011583372		XM_030450623		XM_420639	1	XM_005532151		XM_009665445		XM_014887928
ARSK	NM_198150	XM_015360215		XM_014597258		XM_005306900		XM_020793214		XM_007425966	1	XM_013193272		XM_013949072		XM_011586027		XM_030467637		XM_015280522		XM_014259100		XM_009684524		XM_014883555
ART1	NM_004314			XM_006259529				XM_020791929	1	XM_025173791		XM_013200545				XM_011584735				NM_001034826				XM_009672505		XM_014894289
ART4	NM_021071			XM_006268062		XM_005305298						XM_013196439		XM_013947059		XM_011600578		XM_008497386		NM_001142255		XM_005519478		XM_009677564		XM_014892419
ART5	NM_053017					XM_005292179	1					XM_013200582								XM_015280963	1
ARTN	NM_057090	XM_015355127		XM_014608520		XM_008166750		XM_020783235		XM_015889606						XM_011572366		XM_008490789		XM_015291307		XM_014250644				XM_014872210
ARV1	NM_022786	XM_015345673		XM_006275155		XM_008169747		XM_020801194		XM_025163700		XM_013194627		XM_013946055		XM_011575003		XM_030448362		XM_419587		XM_005518561		XM_009681039		XM_014875387
ARVCF	NM_001670	XM_015365880		XM_019486607		XM_008168801		XM_020805450		XM_025166619		XM_013173522		XM_013945523		XM_011589629		XM_030460291		XM_015275158		XM_014253752		XM_009666717		XM_014894527
ARX	NM_139058	XM_006627880		XM_014595713		XM_008170252		XM_020801477		XM_025170409						XM_011580255		XM_030450504		XM_015302663		XM_005516705				XM_014879707
AS3MT	NM_020682	XM_015347663		XM_014595626		XM_008179774		XM_020790906				XM_013174633		XM_013954952		XM_011576053		XM_030453177		XM_421735		XM_014250151		XM_009665637		XM_014883824
ASAH1	NM_004315	XM_015345433		XM_014594875		XM_005282058		XM_020791441		XM_007428546		XM_013179905		XM_013949417		XM_011578969		XM_030450225		NM_001006453		XM_005517685		XM_009665893		XM_014873500
ASAH2	NM_019893			XM_006275913	1	XM_005292550		XM_020803190				XM_013178388		XM_013948152		XM_011598914				XM_015278704		XM_014259484				XM_014882225
ASAP1	NM_018482	XM_015354443		XM_019481770		XM_008165160		XM_020811438		XM_025164863		XM_013197332		XM_013956908		XM_011602014		XM_030445593		XM_015283133		XM_014256080		XM_009689673		XM_014882128
ASAP2	NM_003887	XM_015353475		XM_014597308		XM_008179895		XM_020796607		XM_007441066		XM_013172603		XM_013955081		XM_011576958		XM_030447807		XM_015276070		XM_014251483		XM_009680368		XM_014894997
ASAP3	NM_017707			XM_019490231		XM_008168927		XM_020806908		XM_015890240				XM_013944681		XM_011584320				XM_015297699	1	XM_005529790		XM_009687713		XM_014890512
ASB1	NM_001040445	XM_006636690		XM_014594243		XM_005292133		XM_020806833		XM_007434911		XM_013178595		XM_013948500		XM_011585917		XM_030454484		XM_421885		XM_014261228		XM_009671056		XM_014889879
ASB10	NM_080871	XM_015354126		XM_019486361	1	XM_005289728		XM_020800250		XM_015890631	1	XM_013201155	1	XM_013942630	1	XM_011574209		XM_030445384		XM_004939028		XM_014260685		XM_009670506		XM_014890417
ASB11	NM_080873			XM_019495030		XM_005287798		XM_020786782		XM_007439838		XM_013183855		XM_013950602		XM_011589455		XM_008494773		XM_015273360		XM_005516650		XM_009669196		XM_014875788
ASB12	NM_130388	XM_015351283	1	XM_019487947		XM_008175955		XM_020784303		XM_007421912		XM_013199009		XM_013949088		XM_011578150		XM_030449355		XM_015278290		XM_005527383		XM_009685413		XM_014877200
ASB13	NM_024701	XM_006633283		XM_006260376		XM_005311844		XM_020812698		XM_025169926		XM_013185405		XM_013955936	1	XM_011572014				NM_001199294		XM_014259703		XM_009679308		XM_014882523
ASB14	NM_130387	XM_006630983		XM_019495399		XM_005288544		XM_020799903		XM_025172801		XM_013188474	1	XM_013955566		XM_011573560		XM_008499091		XM_414345		XM_014251676		XM_009688226		XM_014893069
ASB15	NM_080928	XM_015352502		XM_019491894		XM_008172737		XM_020803095		XM_007420356		XM_013199196		XM_013956469		XM_011589163		XM_008492957		XM_004937524		XM_014248815		XM_009687355		XM_014877687
ASB16	NM_080863	XM_015362053		XM_006271550		XM_005301950		XM_020799295		XM_007425346						XM_011595202				XM_015273209		XM_005532480				XM_014889408
ASB18	NM_212556	XM_015358279		XM_019492000		XM_005292108		XM_020802357		XM_015888307	1	XM_013178603				XM_011586011				XM_015289273		XM_005532761		XM_009685804		XM_014890719
ASB2	NM_016150	XM_015351016		XM_006278924		XM_008165755		XM_020802237		XM_007437016		XM_013181836		XM_013940707		XM_011573020		XM_008492959		XM_015287760		XM_014249914		XM_009689761		XM_014884516
ASB3	NM_016115	XM_015363288		XM_006274446		XM_008173053		XM_020809922		XM_025173895		XM_013191040		XM_013949861		XM_011601704		XM_030448331		NM_001031517		XM_005525477		XM_009669054		XM_014895146
ASB4	NM_016116	XM_006636167		XM_014603037		XM_005299852		XM_020785215		XM_025164706		XM_013183434		XM_013941556		XM_011583970		XM_008494155		XM_004939310		XM_005518813		XM_009674291		XM_014878483
ASB5	NM_080874	XM_015345969		XM_006275365		XM_005304175		XM_020803187		XM_007425724		XM_013190347		XM_013942157		XM_011578879		XM_030449549		XM_015276532		XM_005517638		XM_009676617		XM_014883986
ASB6	NM_017873	XM_006640590		XM_006272289		XM_008169187		XM_020794939		XM_025174960		XM_013198738		XM_013951123		XM_011579841		XM_030461075		XM_015279473		XM_005527263		XM_009685040		XM_014873323
ASB7	NM_024708	XM_015342959		XM_006262495		XM_008165475		XM_020781738		XM_007425089		XM_013181893		XM_013956391		XM_011595147		XM_030457415		XM_015292087		XM_014251360		XM_009681202		XM_014874643
ASB8	NM_024095			XM_014610050		XM_005291898		XM_020778203		XM_025164506		XM_013201954		XM_013942261		XM_011598029				NM_001012936		XM_005533247		XM_009673444		XM_014893109
ASB9	NM_024087	XM_006638010	1	XM_006261082		XM_005287801		XM_020786787		XM_007439837		XM_013184010		XM_013951529		XM_011589462		XM_008494772		XM_015273215		XM_014252370		XM_009669191		XM_014875872
ASCC1	NM_001198798	XM_015346277		XM_014609357		XM_005281848		XM_020783135		XM_025166893		XM_013172527		XM_013952529		XM_011587795		XM_030452768		XM_004942039		XM_014261661		XM_009675550		XM_014882271
ASCC2	NM_032204	XM_015366078		XM_014593601		XM_005278842		XM_020800800		XM_025170909		XM_013201208		XM_013954830		XM_011596652		XM_030460611		XM_015294899		XM_014253705		XM_009670258		XM_014894768
ASCC3	NM_006828	XM_006626024		XM_006271799		XM_005287712		XM_020781115		XM_007421586		XM_013175681		XM_013948956	1	XM_011581422		XM_030448254		NM_001305211		XM_005518232		XM_009682860		XM_014880409
ASCL1	NM_004316			XM_006278393		XM_005303697		XM_020804402		XM_007425274				XM_013947114				XM_030453579		NM_204412		XM_005527877				XM_014876950
ASCL2	NM_005170	XM_015338240				XM_005312383				XM_025164102						XM_011575850		XM_030451416				XM_005522337				XM_014887296
ASCL3	NM_020646					XM_005291713		XM_020789897								XM_011575687		XM_008504832		XM_015286479				XM_009680245
ASCL4	NM_203436			XM_019489543		XM_005300842		XM_020803642				XM_013180851		XM_013947405		XM_011593851		XM_008505135		XM_004937806		XM_005527539		XM_009684361		XM_014876952
ASCL5	NM_001270601	XM_015342576		XM_019492455
ASF1A	NM_014034	XM_015355712		XM_006271739		XM_008175936		XM_020802179		XM_007443770		XM_013175372		XM_013959009		XM_011594423		XM_008497339		NM_001044690		XM_005518312				XM_014876712
ASF1B	NM_018154	XM_006631767				XM_005296066		XM_020800321
ASGR1	NM_001671			XM_006275302	1	XM_008177432		XM_020799836		XM_007443799	1
ASH1L	NM_018489	XM_015336456		XM_006264287		XM_005280694		XM_020797410		XM_025171505		XM_013200436		XM_013954584		XM_011597123		XM_030465182		XM_015298653		XM_014260889		XM_009667463		XM_014889336
ASH2L	NM_004674	XM_015341249		XM_014595297		XM_005286524		XM_020786135		XM_025166234		XM_013194442		XM_013956671		XM_011575120		XM_030464107		NM_001031395		XM_005530813		XM_009682067		XM_014890834
ASIC1	NM_001095	XM_015344205		XM_014603274		XM_008173840		XM_020784373		XM_007432606		XM_013199384		XM_013960904	1	XM_011599239		XM_030468158		XM_015300232	1	XM_005532830		XM_009674822		XM_014892480
ASIC2	NM_001094	XM_015362068		XM_019500646	1	XM_008176209	1					XM_013202133	1	XM_013958406		XM_011595093				XM_418066		XM_005532539	1			XM_014884828	1
ASIC3	NM_004769			XM_019483316		XM_005289732		XM_020800179		XM_007444477	1			XM_013951192	1	XM_011575307				XM_015300968	1	XM_005532113
ASIC4	NM_182847	XM_006636219		XM_019482818	1	XM_005293582		XM_020792104		XM_007434839				XM_013960459		XM_011580338		XM_008494059		XM_001232416		XM_005519724		XM_009676236		XM_014888045
ASIC5	NM_017419			XM_006275777		XM_005299330		XM_020781436		XM_025172953		XM_013175197		XM_013951629		XM_011574298		XM_030450313		XM_015285341		XM_005517577		XM_009677244		XM_014883671
ASIP	NM_001672	XM_015365014		XM_019484675		XM_005295463		XM_020806507		XM_007435110		XM_013189075		XM_013944774		XM_011591445		XM_008491153		NM_001115079		XM_005532950		XM_009680898		XM_014876106
ASL	NM_000048	XM_006641060		XM_006260196		XM_008178884		XM_020803905		XM_007429674		XM_013189810		XM_013955803	1	XM_011582055		XM_008490682	1	XM_015295684	1	XM_005525815	1	XM_009675918		XM_014876527
ASMT	NM_004043	XM_006638017		XM_006269055		XM_005283257		XM_020786981	1	XM_025174301		XM_013180771		XM_013950460		XM_011588437		XM_008493956		NM_205343		XM_014251514		XM_009666435		XM_014891697
ASMTL	NM_004192	XM_015363368	1	XM_006269058		XM_008167397		XM_020813031				XM_013180716		XM_013950851		XM_011588443		XM_030447660		XM_004938447		XM_014263586		XM_009666428		XM_014892172
ASNA1	NM_004317	XM_006631492		XM_006262301		XM_005310635		XM_020809280		XM_007420968				XM_013945250						XM_015302704		XM_005534596				XM_014893245
ASNS	NM_001673	XM_015358244		XM_019498084		XM_005299871		XM_020781854		XM_007425277		XM_013183490		XM_013941304		XM_011595215		XM_030444307		NM_001030977		XM_005518823		XM_009674301		XM_014878499
ASNSD1	NM_019048	XM_006636671		XM_006264751		XM_008179234		XM_020802896		XM_025164835		XM_013178635		XM_013952318		XM_011575397		XM_030454343		XM_015289162		XM_005530334		XM_009673859		XM_014880952
ASPA	NM_000049			XM_006265468		XM_008168963		XM_020809034		XM_007438891		XM_013196503		XM_013953857		XM_011581805		XM_008495104		XM_015295845		XM_005525726		XM_009672960		XM_014876664
ASPDH	NM_001024656			XM_014605152		XM_008177103		XM_020808208		XM_007437303										XM_004950813	1	XM_014262725
ASPG	NM_001080464	XM_015350858		XM_014598744		XM_005285814				XM_007423457		XM_013183083		XM_013940816		XM_011598460		XM_030451974		XM_001234723		XM_005520086		XM_009675623		XM_014871877
ASPH	NM_004318	XM_015353578		XM_019498518		XM_008173411		XM_020811637		XM_025174758		XM_013185868		XM_013954620		XM_011590532	1	XM_030444147		XM_015282708		XM_014255128		XM_009673508		XM_014873061
ASPHD1	NM_181718					XM_005315634		XM_020798834		XM_025164170
ASPHD2	NM_020437			XM_006261759		XM_008163670		XM_020801875		XM_007432133		XM_013173194		XM_013952417		XM_011590081		XM_030460898		XM_015275490		XM_005524330		XM_009678020		XM_014874870
ASPM	NM_018136	XM_015355469		XM_019491196		XM_008164337		XM_020778689		XM_007443103	1	XM_013190710		XM_013960941		XM_011596789				XM_422197		XM_014250822		XM_009669833		XM_014883288
ASPN	NM_017680	XM_015348175		XM_006261120		XM_005309340		XM_020806625		XM_025166914		XM_013201372		XM_013945277		XM_011600615		XM_008498940		XM_414298		XM_005522213		XM_009688102		XM_014869743
ASPRV1	NM_152792					XM_005300226
ASPSCR1	NM_024083	XM_015356516		XM_014595601		XM_008167713		XM_020814402		XM_007427771		XM_013197941		XM_013945827		XM_011600136		XM_030461739		XM_415639		XM_014259454		XM_009668782		XM_014887496
ASRGL1	NM_025080	XM_015363241		XM_006260676		XM_005308842		XM_020785860				XM_013172180		XM_013952391		XM_011576488		XM_030448653		XM_015284794		XM_005518136		XM_009689142		XM_014870234
ASS1	NM_000050	XM_015367056		XM_014610553		XM_008169167		XM_020794853		XM_007433985		XM_013194011		XM_013944591		XM_011579806		XM_030461285		NM_001013395		XM_014256245		XM_009665795		XM_014873312
ASTE1	NM_014065	XM_006635600		XM_019483558		XM_005278657		XM_020806872		XM_007438532		XM_013197762		XM_013950706		XM_011599995		XM_030444490		XM_003640740		XM_005519154		XM_009687963		XM_014878385
ASTL	NM_001002036	XM_015342335				XM_008173935		XM_020780189						XM_013951101		XM_011588158				NM_001305090		XM_014251914	1	XM_009682837
ASTN1	NM_004319	XM_006634718		XM_006272947		XM_005304215		XM_020814804		XM_025170322		XM_013191376		XM_013961769		XM_011588802		XM_030455150		XM_004943258		XM_005528707		XM_009672848		XM_014874836
ASTN2	NM_014010	XM_015367152		XM_019475580		XM_008170836	1	XM_020812128		XM_007424917		XM_013182791		XM_013961605	1	XM_011579961		XM_030461317		XM_003642274		XM_005527196		XM_009668223		XM_014873132
ASUN	NM_018164	XM_006633152		XM_006272883		XM_005296654						XM_013184700		XM_013947685		XM_011583202				XM_416439		XM_005531856		XM_009678792		XM_014889113
ASXL1	NM_015338	XM_015365106		XM_006273891		XM_008172168		XM_020807872		XM_015890115		XM_013198496		XM_013958321		XM_011578343		XM_030463027		XM_015296597		XM_005524727		XM_009669459		XM_014890102
ASXL2	NM_018263	XM_015348367		XM_014610485		XM_005284123		XM_020808311		XM_025177564		XM_013200279		XM_013961145		XM_011598858		XM_030468824		NM_001031096		XM_014261300		XM_009669652		XM_014888163
ASXL3	NM_030632	XM_015353725		XM_014606881		XM_005279963		XM_020790961		XM_007438479		XM_013184904		XM_013954695		XM_011582530		XM_030445427		XM_015282614		XM_005517190		XM_009683059		XM_014874345
ASZ1	NM_130768	XM_015352363		XM_014601022		XM_005285761		XM_020789679		XM_007422923		XM_013190819		XM_013946979		XM_011582221		XM_008500580		XM_004937537		XM_005519243		XM_009689525		XM_014892153
ATAD1	NM_032810	XM_015346757		XM_006273428		XM_005292493		XM_020801277		XM_007422491		XM_013171833		XM_013948191		XM_011598883		XM_030453259		XM_004941993		XM_014259504		XM_009674907		XM_014882260
ATAD2	NM_014109	XM_015357892		XM_006274409		XM_008165171		XM_020796525		XM_007435885		XM_013185039		XM_013956929		XM_011602076		XM_030446534		XM_418453		XM_005516926		XM_009682686		XM_014870140
ATAD2B	NM_017552	XM_015351536		XM_014601590		XM_008163069		XM_020788031		XM_025170351		XM_013194531		XM_013957000		XM_011591754		XM_030448127		XM_015285046		XM_005521831		XM_009686351		XM_014872965
ATAD3A	NM_018188	XM_006642120		XM_006263005	1	XM_008167289	1	XM_020781999		XM_025167722		XM_013194808		XM_013953042		XM_011585368	1			XM_015297122		XM_005530428		XM_009671543		XM_014885814
ATAD5	NM_024857	XM_015356241		XM_014601952		XM_005282829		XM_020783624		XM_025163586		XM_013178910		XM_013953057		XM_011586909		XM_030461932		XM_015279877		XM_005526692		XM_009678931		XM_014878129
ATAT1	NM_024909			XM_014608268		XM_005279318		XM_020812287								XM_011601587				XM_015275020		XM_014261108				XM_014892759
ATCAY	NM_033064	XM_015365569		XM_006278683		XM_005281213		XM_020780892		XM_007432004		XM_013200336		XM_013951989		XM_011595964		XM_008493550		XM_015299834		XM_005531639		XM_009677499		XM_014887152
ATE1	NM_007041	XM_015346789		XM_019485894		XM_008173312		XM_020786475		XM_007430091		XM_013185782		XM_013960378		XM_011575872		XM_030453356		XM_015288684		XM_014250432		XM_009677534		XM_014886792
ATF1	NM_005171	XM_015344145		XM_014603305		XM_005308380		XM_020784197		XM_007441044		XM_013199376		XM_013960918		XM_011599265		XM_030468210		XM_004949717		XM_005532820		XM_009674813		XM_014892487
ATF2	NM_001880	XM_015358973		XM_014599514		XM_008178397		XM_020805147		XM_007434231		XM_013171568		XM_013960611		XM_011578601		XM_030454213		NM_204904		XM_014249480		XM_009681771		XM_014880173
ATF3	NM_001674	XM_015339153		XM_006268123		XM_008176057		XM_020794653		XM_007425636		XM_013174042		XM_013949868		XM_011584363		XM_030447839		XM_015283879		XM_005523346		XM_009668977		XM_014876934
ATF4	NM_001675	XM_015359609		XM_006262368		XM_005302535		XM_020810139		XM_007420001		XM_013181070		XM_013947683		XM_011577411		XM_030447190		NM_204880		XM_005527638		XM_009665240		XM_014885326
ATF5	NM_012068			XM_006275383		XM_005280759		XM_020807363		XM_007437512				XM_013939543
ATF6	NM_007348	XM_015355089		XM_019486560		XM_005310730		XM_020798502		XM_007438149		XM_013190157		XM_013961252		XM_011593503		XM_030455439		XM_422208		XM_014257604		XM_009669737		XM_014874688
ATF6B	NM_004381			XM_019486075		XM_008176632		XM_020777685		XM_007443950												XM_014262803
ATF7	NM_006856	XM_015344259		XM_006273357		XM_005307717		XM_020784577		XM_025173404		XM_013200985		XM_013946514		XM_011598003				XM_003643835		XM_014261812		XM_009677050		XM_014893117
ATF7IP	NM_018179	XM_015359675		XM_014610912		XM_008174175		XM_020787892		XM_007427707		XM_013196840		XM_013947502		XM_011598762		XM_030445148		XM_015284976		XM_014256609		XM_009665302		XM_014882597
ATF7IP2	NM_024997	XM_015360545		XM_014610810		XM_008162599		XM_020808440		XM_025170685		XM_013189506		XM_013940212										XM_009683597
ATG10	NM_031482	XM_015360281		XM_014595412		XM_005288304		XM_020790326		XM_007432618		XM_013191797				XM_011586094		XM_030467978		XM_015280713	1	XM_014258233		XM_009688473		XM_014886522
ATG101	NM_021934	XM_015341276		XM_006264624		XM_005308397		XM_020784652		XM_007428279		XM_013199332		XM_013960903		XM_011599286		XM_030468200		XM_015273515	1	XM_005531989		XM_009682581		XM_014891859
ATG12	NM_004707	XM_015337988		XM_006261529		XM_005300140		XM_020780046		XM_007441290						XM_011596041		XM_030467725		XM_424963		XM_005528134		XM_009685544		XM_014892957
ATG13	NM_014741	XM_006642668		XM_019477008		XM_008162572		XM_020798862		XM_007421763		XM_013193007		XM_013959482		XM_011588068		XM_030451893		XM_015287222		XM_014251943		XM_009684589		XM_014881845
ATG14	NM_014924	XM_006632396		XM_019479924		XM_005295554		XM_020815908		XM_007427377		XM_013193877		XM_013953755		XM_011587655		XM_030452009		XM_015287924		XM_005528556		XM_009670646		XM_014871434
ATG16L1	NM_017974	XM_015361553		XM_006261795		XM_005310245		XM_020787393		XM_015890427		XM_013188082		XM_013942671		XM_011577381		XM_030456272		XM_004936939		XM_014258324		XM_009669715		XM_014879566
ATG16L2	NM_033388	XM_015341647		XM_019488296		XM_005292200		XM_020791852
ATG2A	NM_015104	XM_015338751		XM_019496721		XM_005307909				XM_007440574						XM_011601409	1					XM_014262766
ATG2B	NM_018036	XM_015350245		XM_014596460		XM_005307023		XM_020797947		XM_007438239		XM_013181572		XM_013940929		XM_011573071		XM_030452710		XM_015287777		XM_005520152		XM_009675456		XM_014884480
ATG3	NM_022488	XM_006638882		XM_006271814		XM_005294523		XM_020784975		XM_007429133		XM_013182782		XM_013949986		XM_011585505		XM_030449357		NM_001278070		XM_005523928		XM_009675269		XM_014878619
ATG4A	NM_052936	XM_015351495		XM_014607197		XM_008170054		XM_020784319		XM_007428110		XM_013185107		XM_013940270		XM_011578082		XM_030449239		XM_015278325		XM_005530019		XM_009685499		XM_014886563
ATG4B	NM_013325	XM_006637776		XM_006267030		XM_008175357		XM_020786332				XM_013186238		XM_013952491		XM_011594922		XM_030456069		XM_015276847		XM_005529503		XM_009666832		XM_014870402
ATG4C	NM_032852	XM_015355502		XM_006274704		XM_008167885		XM_020807737		XM_025170703		XM_013176197		XM_013949965		XM_011572089		XM_030455497		XM_004936862		XM_014250926		XM_009688647		XM_014870519
ATG4D	NM_032885	XM_006631608		XM_006265596		XM_008175417		XM_020791635		XM_007430206				XM_013944148		XM_011601337				XM_015275060	1
ATG5	NM_004849	XM_006625955		XM_006260358		XM_005287692		XM_020777660		XM_025164896		XM_013175657		XM_013948943		XM_011581438		XM_030448393		XM_015284522		XM_014263699		XM_009676915		XM_014887895
ATG7	NM_006395	XM_006631106		XM_019495326		XM_008165380		XM_020802569		XM_007434320		XM_013187687		XM_013945295		XM_011591885		XM_030458383		NM_001030592		XM_014260448		XM_009688136		XM_014869761
ATG9A	NM_024085	XM_015359219		XM_014600987		XM_005279707		XM_020792027		XM_025172359		XM_013186497		XM_013960639		XM_011580530		XM_030454246		XM_015289856		XM_014249539		XM_009676120		XM_014888078
ATG9B	NM_001317056							XM_020800151								XM_011574129						XM_014260687				XM_014890404
ATHL1	NM_025092					XM_008175125						XM_013198341		XM_013948281		XM_011600065				XM_015286264		XM_014257853		XM_009683613		XM_014878916
ATIC	NM_004044	XM_006636665		XM_014594232		XM_005289719		XM_020798999		XM_007424270		XM_013178608		XM_013952125		XM_011590950		XM_030453882		NM_205178		XM_005528884		XM_009685763		XM_014882000
ATL1	NM_015915	XM_006632404		XM_014595158		XM_005290240		XM_020812001		XM_007439405		XM_013201550				XM_011587607		XM_030451903		XM_015276748		XM_005528585		XM_009677088		XM_014885876
ATL2	NM_022374	XM_015362615		XM_014598184		XM_005293547		XM_020794748		XM_007431684		XM_013196153		XM_013961323		XM_011596150		XM_030448746		XM_003640929		XM_005525363		XM_009686862		XM_014891173
ATL3	NM_015459	XM_015338738	1	XM_006270766		XM_005305567		XM_020804759
ATM	NM_000051	XM_015341430		XM_019481998		XM_008174219		XM_020803139		XM_007431711				XM_013953555		XM_011580583		XM_030447804		NM_001162400		XM_014251450		XM_009683799		XM_014877598
ATMIN	NM_015251	XM_006641136		XM_006259107		XM_005292320		XM_020801702		XM_007422550		XM_013176698		XM_013941171		XM_011587529		XM_030457889		XM_423809		XM_005528184		XM_009682932		XM_014874453
ATN1	NM_001940	XM_015337856	1	XM_014603950		XM_005312013		XM_020804133		XM_025165230		XM_013199489		XM_013958107		XM_011588764		XM_030450545		XM_004938120		XM_005523824		XM_009685182		XM_014884254
ATOH1	NM_005172	XM_006627306				XM_005278558				XM_025166355								XM_030450102		XM_004941130		XM_005517960				XM_014875220
ATOH7	NM_145178	XM_015347526		XM_019484397		XM_005297292		XM_020807947		XM_007445491		XM_013173240		XM_013945629		XM_011587863		XM_008497646		NM_204668		XM_005530499		XM_009675910		XM_014883280
ATOH8	NM_032827	XM_006629637				XM_005292469		XM_020797068										XM_030450670		NM_001177739		XM_014258848				XM_014895200
ATOX1	NM_004045	XM_006632039		XM_006270387		XM_005295781		XM_020809946		XM_007425618		XM_013176112		XM_013953666		XM_011571372		XM_030459020		NM_001277712		XM_005523591		XM_009685642		XM_014886989
ATP10A	NM_024490	XM_006639234		XM_006266949		XM_005283195		XM_020809546		XM_015887280		XM_013180709		XM_013954164		XM_011588493		XM_008498077		XM_416881		XM_005516519		XM_009666377		XM_014892538
ATP10B	NM_025153	XM_006631876		XM_014597506		XM_008179572		XM_020809288		XM_025174685		XM_013178444		XM_013953623		XM_011571582		XM_008498705		XM_004944808		XM_014253012		XM_009685590		XM_014877329
ATP10D	NM_020453	XM_015345270		XM_014594921		XM_005309921		XM_020792535		XM_007440039		XM_013172698		XM_013949527		XM_011582709		XM_030450256		XM_420722		XM_014261070		XM_009682006		XM_014887956
ATP11A	NM_015205			XM_019484962		XM_005307600		XM_020794304		XM_015891560		XM_013197440		XM_013950117		XM_011583483		XM_030446922		XM_015277887		XM_014249656		XM_009665516		XM_014885104
ATP11B	NM_014616	XM_015360760		XM_014606195		XM_008170678		XM_020806753		XM_007425254		XM_013174816		XM_013939768		XM_011580963		XM_030456070		XM_015291514		XM_014254382		XM_009683896		XM_014871548
ATP11C	NM_173694	XM_015351659		XM_014601254		XM_005294608		XM_020804720				XM_013183300		XM_013943038		XM_011580475		XM_030448833		XM_004940692		XM_014255336		XM_009684856		XM_014884982
ATP12A	NM_001676			XM_014593764		XM_005303722		XM_020794270		XM_025170767		XM_013188520		XM_013949601		XM_011589331		XM_008492482		NM_001030909		XM_005528467		XM_009674061		XM_014883571
ATP13A1	NM_020410	XM_015348955		XM_006277072		XM_005311390		XM_020779245		XM_007421411		XM_013201817		XM_013961901		XM_011600451		XM_030468915		XM_004950824		XM_005533447		XM_009690048		XM_014892281
ATP13A2	NM_022089	XM_015336944		XM_006259221		XM_008169826		XM_020782017		XM_007440919		XM_013187788		XM_013942899		XM_011585106		XM_030463796		XM_015296907		XM_014257181		XM_009682606		XM_014888385
ATP13A3	NM_024524	XM_006637726		XM_014607311		XM_008174802		XM_020808540				XM_013186193		XM_013959609		XM_011577660		XM_030456325		XM_015291595		XM_014256151		XM_009689017		XM_014888832
ATP13A4	NM_032279			XM_006270905		XM_005302879		XM_020808536		XM_007432943	1	XM_013186306		XM_013959613	1	XM_011577671		XM_008493313		NM_001031314		XM_005527102	1	XM_009682205		XM_014888843	1
ATP13A5	NM_198505			XM_014603542		XM_005302880		XM_020808538	1					XM_013959619		XM_011577688		XM_030456020		XM_422713				XM_009682118
ATP1A1	NM_000701	XM_006639371	1	XM_006261470		XM_005292679		XM_020789568	1			XM_013183403		XM_013950103		XM_011586088		XM_030461644		NM_205521		XM_005523889		XM_009675281		XM_014890288
ATP1A2	NM_000702	XM_015346013		XM_014596621	1	XM_005293763		XM_020798164	1	XM_007429082	1			XM_013961735		XM_011599499	1			NM_205476		XM_014261845	1
ATP1A3	NM_152296					XM_005312502		XM_020807932		XM_025172789										NM_205475		XM_014262812	1
ATP1B1	NM_001677	XM_006639147		XM_006271810		XM_005294534		XM_020784918		XM_015888234		XM_013182805		XM_013950134		XM_011585404		XM_030448480		NM_205520		XM_005523931		XM_009675170		XM_014878601
ATP1B2	NM_001678	XM_015340474	1	XM_019496278	1	XM_005279338		XM_020809625		XM_015888940						XM_011601106						XM_014261885				XM_014893381
ATP1B3	NM_001679	XM_006637710		XM_006263321		XM_005303263		XM_020792586		XM_025170559				XM_013944374		XM_011577590		XM_030455976		NM_205535		XM_005527059		XM_009688964		XM_014877896
ATP1B4	NM_012069	XM_006632902		XM_019487776		XM_005307433		XM_020813412		XM_025171823		XM_013185105		XM_013946312		XM_011578029		XM_030449436		NM_001044651		XM_014255343		XM_009672037		XM_014886532
ATP23	NM_033276			XM_006278810				XM_020795525		XM_007438038								XM_030450638
ATP2A1	NM_004320	XM_015353934	1	XM_006260580		XM_008176970		XM_020792857		XM_025172075				XM_013949161						NM_205519		XM_014262303	1
ATP2A2	NM_001681	XM_006640269		XM_006272821		XM_008163545		XM_020802767		XM_007433273				XM_013958661		XM_011590272		XM_030460423		NM_001271974		XM_005524259		XM_009666786		XM_014874926
ATP2A3	NM_005173	XM_006640831		XM_006272254		XM_005284388		XM_020812138	1			XM_013189939				XM_011581551		XM_030462182		XM_015295672		XM_005525865		XM_009678133		XM_014888009
ATP2B1	NM_001682	XM_015352812		XM_006268627		XM_008168924		XM_020777448		XM_025168377		XM_013182572		XM_013947524		XM_011574740		XM_030468931		XM_015277056		XM_014248913		XM_009674567		XM_014888948
ATP2B2	NM_001683	XM_006631014				XM_008165367		XM_020806601				XM_013187729		XM_013945288		XM_011591905		XM_008506197		XM_015293479		XM_014260439		XM_009688132		XM_014869754
ATP2B3	NM_021949	XM_015342792		XM_019490944		XM_008176411		XM_020793036		XM_025165471						XM_011601530	1					XM_005534473	1			XM_014893391
ATP2B4	NM_001684	XM_015342719		XM_006261226		XM_008173758		XM_020796938		XM_025164748		XM_013196621				XM_011592295		XM_030465597		XM_015298961		XM_014258153		XM_009672270		XM_014872696
ATP2C1	NM_014382	XM_015356946		XM_014602549		XM_008171425		XM_020806867		XM_025173396		XM_013197751		XM_013950748		XM_011599994		XM_030444486		XM_015281759		XM_005518998		XM_009687860		XM_014878382
ATP2C2	NM_014861	XM_015368108		XM_006263391		XM_008168644		XM_020801935		XM_007435225		XM_013195062		XM_013957415		XM_011587504		XM_030457693		XM_004944264		XM_005528169		XM_009682939		XM_014874466
ATP4A	NM_000704	XM_015336490				XM_008176615		XM_020811857		XM_007429452						XM_011601545						XM_005533927				XM_014894010
ATP4B	NM_000705	XM_015364080		XM_006272462		XM_005309884		XM_020783981				XM_013197432		XM_013954060		XM_011583533		XM_030467356		NM_204418		XM_005516834		XM_009665480		XM_014885080
ATP5A1	NM_004046	XM_006627103		XM_006261025		XM_008166055		XM_020806538				XM_013183182		XM_013948530		XM_011590605				XM_015277422		XM_005528092		XM_009666173		XM_014894854
ATP5B	NM_001686	XM_006636530		XM_019477449		XM_008175262		XM_020784638				XM_013201136		XM_013939658		XM_011598156				NM_001031391		XM_005531962		XM_009680130		XM_014892545
ATP5C1	NM_005174	XM_006633289		XM_014607574		XM_005291918		XM_020809819				XM_013185516		XM_013939565		XM_011571963				NM_001278096		XM_005526066		XM_009677434		XM_014884754
ATP5D	NM_001687	XM_015339878		XM_006272522		XM_005302333		XM_020780935						XM_013953596		XM_011596470				XM_015299951		XM_005531185		XM_009667704		XM_014882940
ATP5E	NM_006886	XM_006639706		XM_006271748		XM_005302957		XM_020804364						XM_013952690		XM_011578579				XM_001231374		XM_005524833				XM_014873856
ATP5F1	NM_001688	XM_006628427		XM_006268083		XM_008171737		XM_020780629				XM_013189764		XM_013950481		XM_011593381				XM_417993		XM_014258223		XM_009672289		XM_014892357
ATP5G1	NM_005175	XM_006638325		XM_006277909		XM_005301905		XM_020814736				XM_013200243		XM_013950274		XM_011594002				XM_418114		XM_005532473		XM_009675305
ATP5G2	NM_005176			XM_019484426	1	XM_008173286		XM_020784574								XM_011598002				XM_015300350		XM_005533258				XM_014893104
ATP5G3	NM_001689	XM_006636498		XM_006273778		XM_005300437						XM_013171572		XM_013960482		XM_011578581				NM_001277855		XM_005519821		XM_009681794		XM_014880245
ATP5H	NM_006356	XM_006635309		XM_019494361		XM_005297460		XM_020806314				XM_013179230		XM_013944083		XM_011587058				XM_001232613		XM_005526745		XM_009678841		XM_014878234
ATP5I	NM_007100			XM_014596142		XM_008174202		XM_020777982				XM_013188257				XM_011600554				NM_001097534		XM_005530912		XM_009687603		XM_014882398
ATP5J	NM_001685	XM_015361674		XM_006264129		XM_005289289		XM_020789622				XM_013182716		XM_013955258		XM_011593803				XM_004938370		XM_014253556		XM_009670990		XM_014886613
ATP5J2	NM_004889	XM_006637126		XM_014604327	1	XM_005289057		XM_020808700				XM_013174900		XM_013961746		XM_011579225				NM_001257200		XM_005523036		XM_009685302		XM_014870816
ATP5L	NM_006476	XM_006642179		XM_006266845		XM_005299773		XM_020794053						XM_013943483		XM_011601799				XM_015298211		XM_005531093		XM_009670090		XM_014884746
ATP5O	NM_001697	XM_006639040				XM_005303336		XM_020796205				XM_013192847		XM_013955253		XM_011588371				XM_416717	1	XM_005526572		XM_009667644		XM_014893007
ATP5S	NM_015684	XM_006632399		XM_006269118		XM_005290247		XM_020812004		XM_015887976		XM_013201570		XM_013958398		XM_011587600				NM_001277562		XM_005528589		XM_009676806		XM_014885881
ATP5SL	NM_018035	XM_015340654		XM_019483003		XM_008175072		XM_020810892								XM_011599889				XM_015274099		XM_014262429
ATP6AP1	NM_001183	XM_006625608		XM_019491274		XM_005280137		XM_020792930		XM_015889923		XM_013194581		XM_013956481		XM_011589171		XM_008493069		NM_001252611				XM_009687351		XM_014877741
ATP6AP1L	NM_001017971	XM_006630956		XM_019481837		XM_008167538		XM_020790217		XM_025169429		XM_013191779				XM_011586091		XM_030467630				XM_014258239		XM_009688594		XM_014886508
ATP6AP2	NM_005765	XM_006639132		XM_006263550		XM_008170891		XM_020783878		XM_015891048		XM_013190929		XM_013941699		XM_011580226		XM_030468792		XM_015301559		XM_005526489		XM_009688120		XM_014876791
ATP6V0A1	NM_005177	XM_015361874		XM_006278575		XM_008174847		XM_020785598		XM_025167577		XM_013199772		XM_013950640		XM_011594155		XM_030466062		XM_015299582		XM_005531468		XM_009674156		XM_014885404
ATP6V0A2	NM_012463	XM_006640242		XM_006263699		XM_008163497		XM_020788860		XM_007424670		XM_013173794		XM_013958667		XM_011590330		XM_030460488		XM_015275172		XM_005524229		XM_009666637		XM_014875094
ATP6V0A4	NM_020632	XM_015353134		XM_006264694		XM_008171137		XM_020800428				XM_013173123		XM_013947243		XM_011576778		XM_008494949		NM_001080102		XM_005527896		XM_009679955		XM_014877059
ATP6V0B	NM_004047	XM_006634664		XM_019490971		XM_008166752		XM_020783242		XM_007419967		XM_013201178		XM_013943212		XM_011572361		XM_030455010		NM_001277572		XM_005521080		XM_009680924		XM_014872108
ATP6V0C	NM_001694	XM_006637375		XM_006263217		XM_005313120		XM_020813109		XM_025163843		XM_013197306		XM_013939923		XM_011598232		XM_030459525		NM_001278024		XM_005522780		XM_009672096		XM_014890246
ATP6V0D1	NM_004691	XM_006641432		XM_006269833		XM_005290788		XM_020797891		XM_007443131		XM_013176514		XM_013942747		XM_011573863		XM_030457577		XM_015279135		XM_014255491		XM_009676779		XM_014880754
ATP6V0D2	NM_152565	XM_006634285		XM_006269712		XM_008169415		XM_020804965		XM_007430231	1	XM_013172395		XM_013956868		XM_011600191		XM_008506409		NM_001008455		XM_005517049		XM_009674679		XM_014870784
ATP6V0E1	NM_003945	XM_006631684		XM_006270855		XM_005298057		XM_020806826		XM_007425879		XM_013191822		XM_013958476		XM_011571719		XM_030459338		NM_001097532		XM_005523676		XM_009672401		XM_014875952
ATP6V1A	NM_001690	XM_015341263		XM_006269380		XM_005292723		XM_020789501		XM_025170846		XM_013196363		XM_013958135		XM_011586700		XM_030447648		XM_015294475		XM_014253380		XM_009689629		XM_014884188
ATP6V1B1	NM_001692	XM_006629124		XM_019498414	1	XM_005291450		XM_020795195		XM_007430830		XM_013192516		XM_013940392		XM_011588919		XM_030450508		XM_015273433	1	XM_005532598
ATP6V1B2	NM_001693	XM_015354455		XM_006265501		XM_005285085		XM_020812319		XM_007433733		XM_013194447		XM_013960168		XM_011575422		XM_030463953		NM_001293241		XM_005530820		XM_009677704		XM_014892416
ATP6V1C1	NM_001695	XM_006635984		XM_019495785		XM_005306029		XM_020783418		XM_025166292		XM_013180029		XM_013954688		XM_011602183		XM_030445270		XM_418370		XM_005516976		XM_009682347		XM_014879366
ATP6V1C2	NM_144583	XM_006626045		XM_006257922		XM_008179880		XM_020796595		XM_007423594		XM_013172621		XM_013955045		XM_011576932		XM_030446881		XM_004935759		XM_014251452		XM_009668090		XM_014894983
ATP6V1D	NM_015994	XM_006632687		XM_006266430		XM_008172804		XM_020799809		XM_007424497		XM_013174204		XM_013940420		XM_011582316		XM_030452465		NM_001277439		XM_005520353		XM_009668865		XM_014869445
ATP6V1E1	NM_001696	XM_006633666		XM_006261822		XM_008164231		XM_020789074		XM_007437990		XM_013173168		XM_013947684		XM_011576635		XM_008504460		NM_001006246		XM_005530554		XM_009679817		XM_014870051
ATP6V1E2	NM_001318063			XM_014610163	1	XM_005289362	1			XM_007424755	1					XM_011576164	1			NM_001277388	1					XM_014885983	1
ATP6V1F	NM_004231	XM_015352299		XM_019478840		XM_008174053		XM_020812458		XM_007436761												XM_005533412				XM_014890796
ATP6V1G1	NM_004888			XM_006276970		XM_005301382		XM_020813252		XM_007444640		XM_013182949		XM_013953806		XM_011579975		XM_030461352		NM_001277677		XM_005527191		XM_009668158		XM_014881092
ATP6V1G2	NM_130463			XM_019483605	1			XM_020811147		XM_025172936
ATP6V1G3	NM_133262			XM_006262577		XM_005304356		XM_020784622						XM_013961201		XM_011596741		XM_008503318		XM_422192		XM_005520906		XM_009669835		XM_014883342
ATP6V1H	NM_015941	XM_006634026		XM_006259937		XM_005301208		XM_020795958		XM_007428218		XM_013184940		XM_013954725		XM_011590592		XM_030445711		NM_001197326		XM_014257833		XM_009673550		XM_014881633
ATP7A	NM_000052	XM_006632628		XM_006262566		XM_005291799		XM_020784377		XM_007428676		XM_013185156		XM_013948496		XM_011578112		XM_030449063				XM_014256508		XM_009685447		XM_014877190
ATP7B	NM_000053	XM_015364085		XM_006259881		XM_008168925		XM_020788066		XM_025170279		XM_013179655		XM_013948323		XM_011591054		XM_030464403		XM_015276082		XM_014252507		XM_009678584		XM_014868857
ATP8A1	NM_006095	XM_015345309		XM_006278342		XM_005300615		XM_020786218		XM_015889420		XM_013199838		XM_013949561		XM_011582690		XM_030449745		XM_420729		XM_005517747		XM_009673424		XM_014871082
ATP8A2	NM_016529	XM_015341594		XM_014595931		XM_005286690		XM_020788593		XM_007438983		XM_013188151	1	XM_013962143		XM_011580677		XM_030458567		XM_417130		XM_005516272		XM_009686547		XM_014879642
ATP8B1	NM_005603	XM_006626652		XM_014593974		XM_005296917		XM_020815529		XM_025170338		XM_013195116		XM_013945916		XM_011590736		XM_030468018		XM_015277294		XM_005533194		XM_009666086		XM_014893191
ATP8B2	NM_020452	XM_015368849		XM_014606521		XM_005280577		XM_020810813		XM_025167210		XM_013200451				XM_011597179		XM_030465041		XM_015298586		XM_014260896		XM_009685397		XM_014892829
ATP8B3	NM_138813			XM_006275618		XM_005283874		XM_020781193				XM_013196229		XM_013960823		XM_011599366		XM_030466375		XM_015299877		XM_014260046		XM_009685255		XM_014884322
ATP8B4	NM_024837	XM_015342903		XM_019477374		XM_008165491																		XM_009681603
ATP9A	NM_006045	XM_006639421		XM_014609691		XM_005284173		XM_020779521		XM_007423740		XM_013190191		XM_013951433		XM_011578801		XM_030462997		XM_015296518		XM_005524867		XM_009684054		XM_014876097
ATP9B	NM_198531	XM_015357692	1	XM_006258251		XM_008164435		XM_020781630		XM_025167898		XM_013184771		XM_013940824		XM_011593003		XM_030445840		XM_003640746		XM_005525241		XM_009688692		XM_014877762
ATPAF1	NM_022745	XM_006635022		XM_014598726		XM_005284886		XM_020807506		XM_007435993		XM_013176432		XM_013944619		XM_011572270		XM_008490757		XM_004936773		XM_005521128		XM_009674187		XM_014872023
ATPAF2	NM_145691	XM_015360235		XM_014604301		XM_008164748		XM_020778983		XM_007425072		XM_013175027		XM_013943368		XM_011579268		XM_030459654		XM_004945196		XM_005523055		XM_009668003		XM_014871121
ATPIF1	NM_016311	XM_015348462		XM_014605037		XM_005313558		XM_020810541								XM_011584336				XM_015297582	1	XM_005529878				XM_014881244
ATR	NM_001184	XM_015361349		XM_014602863		XM_008171483		XM_020792606	1			XM_013181439		XM_013944289		XM_011577612		XM_030456024		XM_015276960		XM_014256206		XM_009689023		XM_014877918
ATRAID	NM_016085	XM_015352646		XM_019488415		XM_005314379		XM_020808315		XM_025167894						XM_011598866		XM_030468887		XM_015285004		XM_005532749				XM_014888183
ATRIP	NM_032166	XM_015348272		XM_014595386		XM_008179198		XM_020796704		XM_025176574				XM_013945293		XM_011600611		XM_030458508		XM_015293045		XM_014251836		XM_009688096		XM_014869735
ATRN	NM_139321	XM_015343835		XM_014597094		XM_008169620		XM_020812892		XM_025164881		XM_013192502		XM_013953962		XM_011588912		XM_030450914		XM_015286048		XM_005532580		XM_009681839		XM_014891421
ATRNL1	NM_207303	XM_006630935		XM_019485923		XM_005293856		XM_020779948				XM_013174608		XM_013948667		XM_011575935		XM_008490117		XM_421777		XM_005520769		XM_009668681		XM_014872547
ATRX	NM_000489	XM_015351067		XM_006262569		XM_005291792		XM_020784345		XM_007428674		XM_013185134		XM_013948490		XM_011578124		XM_030449080		XM_015278592		XM_014256451		XM_009685441		XM_014877105
ATXN1	NM_000332	XM_015356854		XM_006273054		XM_005308568		XM_020798600		XM_007435104		XM_013190276		XM_013941424		XM_011581243		XM_030445773		XM_015275965		XM_014254516		XM_009677949		XM_014878291
ATXN10	NM_013236	XM_015353298		XM_006267426		XM_005299980		XM_020785772		XM_025170790		XM_013184661		XM_013947898		XM_011583036		XM_030457806		XM_416469		XM_005527014		XM_009678732		XM_014880415
ATXN1L	NM_001137675	XM_006641211		XM_019477952		XM_005310213		XM_020788308		XM_007445506		XM_013197697		XM_013960136		XM_011587355		XM_008491548		XM_015292701		XM_014260515		XM_009687002		XM_014889569
ATXN2	NM_002973	XM_015366195		XM_014598476		XM_008163600		XM_020802692		XM_007433602		XM_013173246		XM_013952905		XM_011590355		XM_030460248		XM_015275557		XM_014253799		XM_009677329		XM_014874883
ATXN2L	NM_007245					XM_005293833		XM_020792727		XM_007421441				XM_013949159	1					XM_015274035	1
ATXN3	NM_004993	XM_015350921		XM_006269158		XM_008165737		XM_020802196		XM_007422540		XM_013182045		XM_013940680		XM_011572995		XM_030452172		XM_015287267		XM_014249924		XM_009689781		XM_014869900
ATXN7	NM_000333	XM_015347232		XM_006263033		XM_005297859		XM_020805127		XM_007435767		XM_013180300		XM_013946025		XM_011573348		XM_030458214		XM_414415		XM_014251662		XM_009678653		XM_014873070
ATXN7L1	NM_020725	XM_015352392		XM_019487457		XM_005292369		XM_020797260		XM_015887631		XM_013192634		XM_013944526		XM_011571812		XM_030467485		XM_015275782		XM_014255196		XM_009665968		XM_014869007
ATXN7L2	NM_153340	XM_006628573		XM_006260048		XM_008175226		XM_020805310		XM_025168066						XM_011592323		XM_030465320		XM_015298768		XM_014258896				XM_014872603
ATXN7L3	NM_020218	XM_015361983		XM_006271552		XM_005301953		XM_020799318		XM_025164853				XM_013943332		XM_011595201				XM_015273210		XM_014261021		XM_009681022		XM_014889469
AUH	NM_001698	XM_006626921		XM_019478092		XM_008171349		XM_020797548		XM_007429417		XM_013195415				XM_011577938		XM_030467736		NM_001031429		XM_005530064		XM_009684488		XM_014869075
AUNIP	NM_024037	XM_015357737				XM_008170992		XM_020803269		XM_025176365				XM_013943310		XM_011584062		XM_030464256
AUP1	NM_181575	XM_006629141		XM_014596984		XM_005278431		XM_020795191		XM_007440961		XM_013192559		XM_013946168		XM_011600214		XM_030450532		XM_015301297		XM_014260147		XM_009671382		XM_014876216
AURKA	NM_003600	XM_015365038		XM_014609613		XM_005284196		XM_020797491		XM_025174508		XM_013190511		XM_013951430		XM_011578617		XM_030462937		XM_015296533		XM_005524858		XM_009684005		XM_014873942
AURKAIP1	NM_017900	XM_015337246		XM_019494045		XM_005292912		XM_020781998		XM_007438452		XM_013194710		XM_013956080				XM_030463869		XM_015296869		XM_005530433		XM_009671535		XM_014885826
AURKB	NM_004217	XM_015340588		XM_019498403	1	XM_005313005	1	XM_020810467	1					XM_013955601	1					XM_015274940	1	XM_014262896	1	XM_009686773	1	XM_014894097	1
AUTS2	NM_015570	XM_015367693		XM_006260177		XM_008178896		XM_020801630		XM_025171381		XM_013189270		XM_013951376		XM_011594490		XM_030462558		XM_015295943		XM_005525883		XM_009678208		XM_014881474
AVEN	NM_020371	XM_015350750		XM_014595458		XM_005303983		XM_020795759		XM_007423984		XM_013174247		XM_013940434		XM_011582336		XM_030451857		NM_001005791		XM_014249776		XM_009668882		XM_014869462
AVIL	NM_006576	XM_015344065				XM_005297235		XM_020784618		XM_025169987
AVL9	NM_015060	XM_006634549		XM_014602564		XM_008171204		XM_020811270		XM_007431604		XM_013196034		XM_013948117		XM_011599980		XM_030446298		XM_418848		XM_005519047		XM_009679698		XM_014889647
AVP	NM_000490	XM_015360453	1	XM_006277952	1	XM_005291490		XM_020815864	1	XM_007432761	1			XM_013951388	1	XM_011588908				NM_205185		XM_005517944	1			XM_014876174	1
AVPI1	NM_021732	XM_015346407				XM_005289422		XM_020812051		XM_007419905								XM_030452827		XM_015288797	1	XM_005520860				XM_014885986
AVPR1A	NM_000706	XM_006633806		XM_019491293		XM_005303210		XM_020786036		XM_007431496		XM_013195994		XM_013946996		XM_011582235		XM_030463171		NM_001110438		XM_005519314				XM_014890882
AVPR1B	NM_000707			XM_006267823		XM_005306472		XM_020798098				XM_013189572		XM_013940416	1	XM_011593293		XM_030465540		NM_001031498		XM_005529418				XM_014872665
AVPR2	NM_000054	XM_006643478	1			XM_005315036		XM_020793043		XM_007420530										NM_001031479		XM_005533352
AXDND1	NM_144696	XM_015355815		XM_019500242		XM_008166592		XM_020789787		XM_025169349		XM_013191444		XM_013943248		XM_011588686		XM_030455570		XM_004943233				XM_009672852
AXIN1	NM_003502	XM_015359832		XM_019482361		XM_008173977		XM_020811958	1	XM_025170285		XM_013176892		XM_013939899		XM_011586516		XM_030459845		XM_015294136		XM_014252746		XM_009674634		XM_014890939
AXIN2	NM_004655	XM_006635219		XM_014601927		XM_008167623		XM_020806428		XM_025173171		XM_013178833		XM_013953051		XM_011586795		XM_030461939		NM_204491		XM_014255776		XM_009679062		XM_014882768
AXL	NM_001699	XM_015340639		XM_019498396				XM_020810869		XM_007421494												XM_014262325
AZI2	NM_022461	XM_006635619		XM_006260219		XM_005297112		XM_020807960		XM_007438049		XM_013192737		XM_013950757		XM_011591768		XM_030444797		XM_015281788		XM_014248675		XM_009687920		XM_014888565
AZIN1	NM_015878	XM_006636113		NM_001291759		XM_008172610		XM_020783417		XM_015887961		XM_013179979		XM_013941964		XM_011602184		XM_030444223		NM_001008729		XM_014253068		XM_009682348		XM_014879364
AZIN2	NM_052998	XM_015348444		NM_001294158				XM_020800595		XM_007443178		XM_013184036		XM_013953310		XM_011583976		XM_008492814		XM_004947849		XM_014258425		XM_009678544		XM_014885646
B2M	NM_004048	XM_015346206		XM_014599962		XM_005280959		XM_020808065		XM_007426771		XM_013198887		XM_013956079		XM_011589290		XM_008490668		XM_015279077		XM_005521342		XM_009667022		XM_014890013
B3GALNT1	NM_003781	XM_015360978		XM_019491651		XM_008164997		XM_020791785				XM_013193010		XM_013955497		XM_011592562		XM_030456004		XM_422814	1	XM_014254369		XM_009668534		XM_014884534
B3GALNT2	NM_152490	XM_006638709		XM_006267189		XM_005291194		XM_020787034		XM_025175426		XM_013199873		XM_013945403		XM_011574947		XM_030448027		XM_419557		XM_005518526		XM_009681212		XM_014874796
B3GALT1	NM_020981	XM_015359050		XM_006276182		XM_008178424		XM_020789408		XM_025168584		XM_013171413		XM_013960753		XM_011579647		XM_030454626		XM_015289757		XM_014249596		XM_009666116		XM_014890922
B3GALT2	NM_003783	XM_015355572		XM_014610344	1	XM_005306880		XM_020790454		XM_007420986		XM_013190162		XM_013961261		XM_011600006		XM_030455117		XM_001231893		XM_005533505		XM_009669749		XM_014886700
B3GALT4	NM_003782			XM_014597603		XM_008176978		XM_020814992				XM_013188728				XM_011600871				XM_015274609	1	XM_014262786	1	XM_009665706		XM_014894037
B3GALT5	NM_006057			XM_014599192		XM_005304473		XM_020789356		XM_007427975	1	XM_013181222		XM_013955242		XM_011588292		XM_008497206		XM_015301235		XM_005526620		XM_009679577		XM_014880674
B3GALT6	NM_080605	XM_006641914		XM_014610100		XM_005292898		XM_020782006		XM_025165429		XM_013194213		XM_013956050		XM_011585328		XM_030463518		XM_015297129		XM_005530479		XM_009671669		XM_014885828
B3GAT1	NM_018644	XM_015337391		XM_006276261		XM_008164558		XM_020792165		XM_007427591		XM_013188562		XM_013949615		XM_011589330		XM_030464799		XM_015297924		XM_005528466		XM_009674066		XM_014883573
B3GAT2	NM_080742	XM_015363152		XM_006266730		XM_005280079		XM_020785810		XM_025169501		XM_013172185		XM_013952377		XM_011576492		XM_030448076		NM_001031527		XM_005518132		XM_009689143		XM_014870185
B3GAT3	NM_012200	XM_015338821	1	XM_006270959		XM_005289248		XM_020797364		XM_007442074						XM_011601118						XM_005533231
B3GLCT	NM_194318	XM_015339224		XM_014595350		XM_008167599	1	XM_020788596		XM_007424373		XM_013189359		XM_013962116		XM_011580844	1	XM_030452793		XM_004938762		XM_005516765				XM_014889764
B3GNT2	NM_006577	XM_015363302		XM_006260270		XM_005287191		XM_020790587		XM_007437709		XM_013196197		XM_013961509		XM_011599920		XM_030447777		XM_015278057		XM_014254601		XM_009686880		XM_014892630
B3GNT3	NM_014256	XM_015365238		XM_019489215		XM_005279064		XM_020780920		XM_007436630		XM_013200070				XM_011596503
B3GNT4	NM_030765	XM_015366035		XM_019486861		XM_005298621		XM_020802689				XM_013173284		XM_013956188		XM_011590236		XM_030460380		XM_004945571		XM_005524559		XM_009666584		XM_014875088
B3GNT5	NM_032047	XM_006637397		XM_006262025		XM_005285991		XM_020806744		XM_007441293		XM_013174849		XM_013939763		XM_011580978		XM_008493382		XM_015291413		XM_014254463		XM_009677280		XM_014871557
B3GNT7	NM_145236	XM_015361054		XM_006264162		XM_008173741		XM_020811248		XM_025170993		XM_013194978		XM_013959190		XM_011581079		XM_030455872		XM_015291495		XM_005525003		XM_009682165		XM_014871635
B3GNT8	NM_198540	XM_015340783		XM_006264987		XM_005310558		XM_020810853
B3GNT9	NM_033309	XM_006641503		XM_006268166		XM_005306283		XM_020806148		XM_025168204		XM_013192436		XM_013941025		XM_011573959		XM_008492672		XM_003641907		XM_005526327		XM_009678250		XM_014880804
B3GNTL1	NM_001009905	XM_006635516		XM_014595610		XM_005297603		XM_020785916		XM_025169304		XM_013198428		XM_013960867		XM_011587251		XM_030461672		XM_015295259		XM_005526820		XM_009674121		XM_014885043
B4GALNT1	NM_001478	XM_006629420		XM_014608584		XM_008162981		XM_020778285		XM_007422050												XM_014260584		XM_009681904	1	XM_014891803
B4GALNT2	NM_153446	XM_015362122						XM_020814740						XM_013952673
B4GALNT3	NM_173593	XM_015353256		XM_019489554		XM_008164270		XM_020789031		XM_007433500		XM_013173172		XM_013947133		XM_011576845		XM_030448377		XM_416381		XM_014259289		XM_009680030		XM_014869911
B4GALNT4	NM_178537	XM_015338450		XM_014604184		XM_008175126		XM_020784086		XM_025166669		XM_013198372		XM_013948256		XM_011600068		XM_030451183		XM_015286251		XM_005529102		XM_009683623		XM_014878782
B4GALT1	NM_001497	XM_015345083		XM_019490652		XM_005283519		XM_020808968		XM_007427880		XM_013187814		XM_013945577		XM_011586178		XM_030467656		XM_015280592		XM_005529965		XM_009675352		XM_014888143
B4GALT2	NM_003780	XM_015355144		XM_006266556		XM_005307135		XM_020783252		XM_007419966		XM_013201179		XM_013943225		XM_011572358		XM_030454983		NM_205203		XM_014250747		XM_009680967		XM_014872107
B4GALT3	NM_003779			XM_014597801		XM_005293780		XM_020797398		XM_007426127		XM_013183566		XM_013962254		XM_011599512		XM_030465078		XM_015280056		XM_014262639		XM_009667350		XM_014891283
B4GALT4	NM_003778	XM_006627980		XM_006261480		XM_005292665		XM_020783835		XM_025172071		XM_013183529		XM_013950190		XM_011585958		XM_030457427		XM_015294757		XM_014253301		XM_009675223		XM_014890275
B4GALT5	NM_004776	XM_006639527		XM_006267419		XM_005286219		XM_020779484		XM_025174539		XM_013189839				XM_011578803		XM_030463143		XM_015302325		XM_005524970		XM_009671160		XM_014876067
B4GALT6	NM_004775			XM_006271258		XM_005279988		XM_020790955		XM_007443524		XM_013183579		XM_013942784		XM_011582505		XM_030444502		NM_001031016		XM_005517196		XM_009689490		XM_014874312
B4GALT7	NM_007255	XM_015349709		XM_006267106		XM_005282247		XM_020790248		XM_007420347		XM_013191826		XM_013949216		XM_011571715		XM_030459026		NM_001039911		XM_005523658		XM_009666904		XM_014875895
B4GAT1	NM_006876	XM_006642760		XM_019492610		XM_008179719	1	XM_020816010		XM_007443720				XM_013942779		XM_011601354						XM_014262663				XM_014893019
B9D1	NM_015681	XM_015360373				XM_005288988		XM_020778039		XM_025164664		XM_013175035				XM_011579306		XM_030459808		XM_414829		XM_005523201		XM_009670392		XM_014894429
B9D2	NM_030578	XM_015340703		XM_014602914		XM_005310561		XM_020810877		XM_007443980						XM_011599811						XM_005533835
BAALC	NM_024812	XM_015357804		XM_019495737		XM_005306028		XM_020783387				XM_013179943		XM_013954647		XM_011602181		XM_030445966		XM_418371		XM_005516975		XM_009682357		XM_014879377
BAAT	NM_001701			XM_006270592	1	XM_005292146		XM_020792463		XM_007431410						XM_011597414				XM_004941276				XM_009685754
BABAM1	NM_014173	XM_006639817		XM_006272118		XM_005278932		XM_020780913		XM_007440956		XM_013199668		XM_013957318		XM_011596513		XM_030466603		XM_015300103						XM_014882859
BACE1	NM_012104	XM_006642327		XM_006278071		XM_005299755		XM_020793675		XM_025177137		XM_013187092		XM_013958859		XM_011601975		XM_030464685		XM_417908		XM_005531079		XM_009670097		XM_014884691
BACE2	NM_012105	XM_006627867		XM_019476326		XM_005304453		XM_020789329		XM_007436541		XM_013181358		XM_013955245		XM_011588397		XM_030469114		XM_015301191		XM_005526618		XM_009679580		XM_014880610
BACH1	NM_001186	XM_006628243		XM_006267166		XM_008165272		XM_020796210		XM_007431657		XM_013192898		XM_013955312		XM_011593772		XM_030467979		XM_004938377		XM_005523995		XM_009667621		XM_014882034
BACH2	NM_021813	XM_015354907		XM_014600604		XM_005299733		XM_020785473		XM_007440737		XM_013180083		XM_013949013		XM_011576343		XM_030447795		XM_015284687		XM_005518210		XM_009674939		XM_014881435
BAD	NM_004322			XM_019484403		XM_005305518		XM_020801726		XM_007434376
BAG1	NM_004323	XM_006634312		XM_014602749		XM_005296503		XM_020814241		XM_007441579		XM_013195308		XM_013952821		XM_011591356		XM_030446150		XM_015282328		XM_005517365		XM_009676731		XM_014880520
BAG2	NM_004282	XM_006638864		XM_014594468		XM_005300193		XM_020781812		XM_025177705		XM_013172241		XM_013952393		XM_011576515		XM_030447600		XM_419897		XM_005518117		XM_009687037		XM_014891783
BAG3	NM_004281	XM_015347395		XM_006267216		XM_005284171		XM_020786504		XM_007432693		XM_013195611		XM_013960398		XM_011576294		XM_030452927		XM_015288906		XM_014250293		XM_009668666		XM_014886818
BAG4	NM_004874	XM_006625506		XM_014595318		XM_005286530		XM_020786148		XM_007432848		XM_013194439		XM_013952935		XM_011575116		XM_030464045		XM_015297421		XM_005530840	1	XM_009682064		XM_014890829
BAG5	NM_004873	XM_015350489		XM_006258000		XM_005285823		XM_020808939		XM_025163568		XM_013198306		XM_013940801		XM_011598432		XM_030451660		NM_001031211		XM_005520097		XM_009675621		XM_014871896
BAG6	NM_004639			XM_019485781		XM_008175605		XM_020811152		XM_007437837												XM_014262969				XM_014893992
BAHCC1	NM_001291324	XM_015356004		XM_019491153	1	XM_008167733		XM_020813369		XM_025165641						XM_011587001		XM_030461978		XM_015279922		XM_014259407				XM_014887430
BAHD1	NM_014952	XM_015339260		XM_019496593		XM_005284718		XM_020795746		XM_007436983	1	XM_013198339		XM_013945381		XM_011597506		XM_030451047		NM_001199543		XM_005529136		XM_009670806		XM_014878869
BAIAP2	NM_006340	XM_015356163		XM_006270636		XM_008167670		XM_020813476		XM_007419865		XM_013197890		XM_013944503		XM_011586740		XM_030462031		XM_015295624		XM_005530672		XM_009682676		XM_014887459
BAIAP2L1	NM_018842	XM_015360269		XM_006265279		XM_005304683		XM_020799524		XM_015887553		XM_013176819		XM_013950953		XM_011579112		XM_030459920		NM_001277529		XM_005522973		XM_009683336		XM_014869699
BAIAP2L2	NM_025045			XM_019489727		XM_005302488		XM_020787720		XM_015890375		XM_013180813		XM_013947916		XM_011582256		XM_030455293		XM_416266		XM_005527608		XM_009665215		XM_014885330
BAIAP3	NM_003933	XM_015360021		XM_019500401
BAK1	NM_001188	XM_015342713		XM_006270093		XM_005309355		XM_020795834		XM_007443449		XM_013197006		XM_013942023		XM_011592222		XM_030468756		NM_001030920		XM_014258216		XM_009671823		XM_014872719
BAMBI	NM_012342	XM_006634087		XM_006263071		XM_005290943		XM_020800953		XM_025177097		XM_013191753		XM_013949365		XM_011602253		XM_030446041		NM_001195401		XM_005518705		XM_009679629		XM_014880406
BANF1	NM_003860	XM_015362781	1	XM_019482655		XM_005305500		XM_020810235		XM_025176944								XM_008505394	1	XM_015274250		XM_005533750				XM_014894059
BANF2	NM_178477			XM_014593795		XM_005287456		XM_020814571						XM_013954322										XM_009673169
BANK1	NM_017935	XM_015345060		XM_019488054		XM_008179150		XM_020805436		XM_025173465		XM_013199929		XM_013951518		XM_011574566				XM_015285617		XM_014259740		XM_009689344		XM_014875237
BANP	NM_017869	XM_015367974		XM_014607884		XM_008168620		XM_020788306		XM_025176251		XM_013197577		XM_013954670		XM_011587444		XM_030457659		XM_015292562		XM_014257107		XM_009670052		XM_014874417
BAP1	NM_004656	XM_015348065		XM_014600127		XM_005285252		XM_020803858		XM_025167400		XM_013191926		XM_013945740		XM_011573616		XM_030458457		NM_001030590		XM_005522150		XM_009667550		XM_014869630
BARD1	NM_000465	XM_015358661		XM_006276434		XM_005314212		XM_020799036		XM_007442071		XM_013178807		XM_013952128		XM_011590947		XM_030454387		NM_001031246		XM_005528935		XM_009688690		XM_014881968
BARHL1	NM_020064	XM_006640713		XM_014603738		XM_005293290		XM_020794932		XM_007425199						XM_011579753		XM_008491599		XM_015279766		XM_005527298		XM_009665828		XM_014873125
BARHL2	NM_020063	XM_006634703		XM_006275079		XM_005298118		XM_020794595		XM_007430037						XM_011572553		XM_030455478		XM_015290665		XM_005520987				XM_014883317
BARX1	NM_021570	XM_006631043		XM_006276676		XM_005307159		XM_020798496		XM_007434838						XM_011591910		XM_030458559		NM_204193		XM_005532796				XM_014891436
BARX2	NM_003658	XM_006642220		XM_014600859		XM_005308593		XM_020791716		XM_007443458		XM_013188650		XM_013958468		XM_011589279		XM_030464816		NM_204896		XM_005528486		XM_009680472		XM_014891113
BASP1	NM_006317	XM_015354947		XM_014597422		XM_005290207		XM_020781296		XM_007443417		XM_013179342		XM_013952850		XM_011580318		XM_008498033		NM_204116		XM_005530885		XM_009681264		XM_014893303
BATF	NM_006399	XM_006632201		XM_019499235		XM_005301612		XM_020793906	1	XM_007436488				XM_013940970		XM_011572846		XM_008505205		XM_421279		XM_014249745		XM_009670873		XM_014889823
BATF2	NM_138456			XM_006265003	1	XM_005307907
BATF3	NM_018664	XM_015339120		XM_006268126		XM_005278899		XM_020794651		XM_025165044				XM_013949730		XM_011584514		XM_030447855		XM_004935335		XM_005523345		XM_009668978		XM_014876938
BAX	NM_004324	XM_006642654		XM_014597181	1	XM_005285730		XM_020792838	1	XM_015889342	1					XM_011601394				XM_015274373	1	XM_014262558				XM_014893867
BAZ1A	NM_013448	XM_015350115		XM_006258738		XM_008164245		XM_020812258		XM_007431094		XM_013185531		XM_013940496		XM_011573168		XM_030451937		XM_015287650		XM_014249946		XM_009669929		XM_014890965
BAZ1B	NM_032408	XM_015367760		XM_014609428		XM_005294327		XM_020801620		XM_007430257		XM_013189253		XM_013956684		XM_011594572		XM_030462711		XM_015295903		XM_005525900		XM_009680195		XM_014881485
BAZ2A	NM_013449	XM_015344430		XM_019494938		XM_008175280		XM_020784696		XM_025166696				XM_013939657		XM_011598092		XM_030468077		XM_015300394	1	XM_014260575		XM_009680131		XM_014892519
BAZ2B	NM_013450	XM_015358701		XM_014599410		XM_008178477		XM_020798352		XM_025163297		XM_013193639		XM_013945157		XM_011600635		XM_030454542		XM_015290137		XM_014249489		XM_009666542		XM_014890611
BBC3	NM_014417					XM_005311137
BBIP1	NM_001195304			XM_006270755		XM_005308153		XM_020779839								XM_011576006		XM_030453163		NM_001277511		XM_014250398				XM_014872485
BBOF1	NM_025057	XM_006632370		XM_006268345		XM_005301565	1	XM_020807242		XM_025170835		XM_013185539	1	XM_013940889	1	XM_011573173	1	XM_030452485		XM_015287670	1			XM_009670951	1	XM_014889736
BBOX1	NM_003986	XM_015338646		XM_006260666		XM_005300322		XM_020790417		XM_007441518		XM_013177764		XM_013959379		XM_011575565		XM_008504860		XM_015286233		XM_005530292		XM_009679462		XM_014889821
BBS1	NM_024649	XM_015338872		XM_019498439		XM_005305465		XM_020777362		XM_007431799										XM_015274794
BBS10	NM_024685	XM_015352736		XM_006269906		XM_005310823		XM_020796517		XM_025167580		XM_013195765		XM_013947019		XM_011574850		XM_030444983		XM_015283216		XM_005519538		XM_009669615		XM_014891953
BBS12	NM_152618	XM_015343903		XM_019494232		XM_005290271		XM_020781485		XM_007431264		XM_013191322		XM_013951902		XM_011583424		XM_030450671		XM_015276387		XM_005530907		XM_009683182		XM_014886658
BBS2	NM_031885	XM_006641422		XM_019497715		XM_008166896		XM_020806113		XM_015888553		XM_013192351		XM_013949409		XM_011573946		XM_030457949		NM_001012777		XM_005526318		XM_009678244		XM_014880701
BBS4	NM_033028	XM_015343454		XM_019499340		XM_005280995		XM_020803700		XM_007432825		XM_013194108		XM_013944652		XM_011589711		XM_030456819		NM_001277458		XM_014251235		XM_009675705		XM_014889268
BBS5	NM_152384	XM_006636529		XM_006268875		XM_005290409		XM_020789472		XM_007421840		XM_013171478		XM_013960588		XM_011579489		XM_030454393		NM_001252031	1	XM_005519774		XM_009665912		XM_014890921
BBS7	NM_018190	XM_006629167		XM_006263437		XM_005290279		XM_020781466		XM_007436321		XM_013191366		XM_013951752		XM_011583405		XM_030450633		XM_003641194		XM_005530898		XM_009674833		XM_014886670
BBS9	NM_014451	XM_015357052		XM_014602580		XM_005302736	1			XM_007439354		XM_013196006		XM_013948184		XM_011599960		XM_030444644		XM_015281675		XM_014248755		XM_009679692		XM_014889633
BBX	NM_020235	XM_015341281		XM_006260829		XM_005283593		XM_020806348		XM_025171820		XM_013185870		XM_013950139		XM_011584391		XM_030447963		XM_015297392		XM_014253368		XM_009675092		XM_014892210
BCAM	NM_005581					XM_005289488		XM_020812546		XM_025169831
BCAN	NM_021948	XM_015336618		XM_019484852		XM_008179047		XM_020813802								XM_011597252		XM_030468623		XM_015298413		XM_014260872				XM_014889328
BCAP29	NM_018844	XM_006633379		XM_006257816		XM_005292347		XM_020813085				XM_013190771		XM_013946561		XM_011571783		XM_030452247		NM_001097645		XM_005519183		XM_009665957		XM_014868992
BCAP31	NM_005745	XM_015361305		XM_019500153	1	XM_005280142		XM_020793002		XM_025165559				XM_013958446		XM_011601439				XM_015273226		XM_005533748				XM_014893400
BCAR1	NM_014567	XM_015368593		XM_006262198		XM_005313781		XM_020797915		XM_025166652		XM_013192430		XM_013949401		XM_011573934		XM_030457713		XM_015279219		XM_005526313				XM_014880791
BCAR3	NM_003567	XM_015356288		XM_014599694		XM_008165791		XM_020788650		XM_025163124		XM_013186588		XM_013961345		XM_011572604		XM_030455537		XM_004936591		XM_014250683				XM_014884356
BCAS1	NM_003657	XM_015364719		XM_006262658		XM_005284184		XM_020779537		XM_025163593		XM_013190345		XM_013951405		XM_011578800		XM_030463048		XM_417504		XM_014254041		XM_009684013		XM_014876064
BCAS2	NM_005872	XM_006628310		XM_014610978		XM_008171669		XM_020780561		XM_007429868		XM_013189582		XM_013943557		XM_011593375		XM_030465450		NM_001257295		XM_005530140		XM_009672279		XM_014872778
BCAS3	NM_017679	XM_015367378		XM_014608076		XM_008178809		XM_020786860		XM_007427160		XM_013198031		XM_013956426		XM_011581880		XM_030462191		XM_015296145		XM_014255002		XM_009672910		XM_014881116
BCAS4	NM_017843	XM_015364842		XM_014609516		XM_005286266				XM_007432853		XM_013188647		XM_013945051		XM_011578663								XM_009684033
BCAT1	NM_005504	XM_006633184		XM_019489726		XM_005296600		XM_020813778				XM_013195978		XM_013947283		XM_011576544		XM_030468084		XM_416424		XM_005527012		XM_009690316		XM_014880015
BCAT2	NM_001190			XM_014597354				XM_020792887												XM_015274634	1	XM_014262555
BCCIP	NM_016567	XM_006630410		XM_014611367		XM_008166276		XM_020791500		XM_007434095		XM_013185839		XM_013944947		XM_011589991		XM_008491741		XM_423888		XM_005528839		XM_009670566		XM_014879630
BCDIN3D	NM_181708	XM_006629360		XM_006275706		XM_005291873		XM_020815759		XM_007420737		XM_013200768		XM_013955465		XM_011600270		XM_008494410		XM_428854		XM_005532075		XM_009687993		XM_014893792
BCHE	NM_000055	XM_015360921		XM_006274547		XM_005299204		XM_020805765		XM_007433589		XM_013174651		XM_013961144		XM_011580852		XM_030456542		XM_015291636		XM_005525117		XM_009668541		XM_014884552
BCKDHA	NM_000709	XM_006627463		XM_014597704		XM_005310532		XM_020810865		XM_007442623						XM_011599809				XM_015272493		XM_014262439	1
BCKDHB	NM_000056	XM_006626304		XM_006270429		XM_005299605		XM_020797138		XM_007440318		XM_013200604		XM_013948970		XM_011576438		XM_030448472		NM_204657		XM_005518161		XM_009668294		XM_014870178
BCKDK	NM_005881	XM_006630204	1	XM_019497044		XM_008176195		XM_020807293		XM_007437545										XM_015275011	1	XM_014262645				XM_014894056
BCL10	NM_003921	XM_006634714		XM_014594606		XM_005294465		XM_020795032		XM_007437565		XM_013178013		XM_013961214		XM_011572503		XM_030455682		NM_001201487		XM_005521010		XM_009673206		XM_014883809
BCL11A	NM_018014	XM_006638613		XM_006273742		XM_005305652		XM_020806813		XM_007423573		XM_013182169		XM_013955389		XM_011601245		XM_030448618		XM_015283305		XM_014254714		XM_009673933		XM_014895109
BCL11B	NM_022898	XM_015350524		XM_006261044		XM_005305849		XM_020811474		XM_015889319		XM_013181362		XM_013940931		XM_011573077		XM_008492673		XM_003641410		XM_005520144		XM_009675465		XM_014872003
BCL2	NM_000633	XM_015354701		XM_006269171		XM_008170598		XM_020786668		XM_025165700		XM_013187395		XM_013940814		XM_011594606		XM_008492605		NM_205339		XM_005526468		XM_009677722		XM_014872429
BCL2A1	NM_004049					XM_005301692		XM_020781703		XM_007440667		XM_013192750		XM_013958282		XM_011594097		XM_008491974		NM_204866		XM_005521570		XM_009681270		XM_014886350
BCL2L1	NM_001191	XM_006639640		XM_006259074		XM_005304892		XM_020807866		XM_007439311		XM_013198534		XM_013958310		XM_011578369		XM_030463375		XM_015296319		XM_014254144		XM_009672512		XM_014890114
BCL2L10	NM_020396	XM_006628656				XM_005305064												XM_030457152		NM_204522	1	XM_005521486				XM_014874123
BCL2L11	NM_006538	XM_015362472		XM_006258089		XM_008167053		XM_020808357		XM_025164219				XM_013954636		XM_011601739		XM_030448684		XM_015283427		XM_005525523		XM_009686938		XM_014895018
BCL2L12	NM_138639	XM_015353358		XM_006274917		XM_005315562		XM_020808225		XM_007423098
BCL2L13	NM_015367	XM_015353079		XM_014609226		XM_005288018		XM_020789067		XM_007438635		XM_013172974		XM_013947973		XM_011576633		XM_030444737		XM_015286377		XM_005530557		XM_009679816		XM_014870046
BCL2L14	NM_030766	XM_015353312		XM_014606357		XM_005299955		XM_020785799		XM_007435797		XM_013172837		XM_013947169		XM_011583056		XM_030469116		XM_004938051				XM_009678721		XM_014872597
BCL2L15	NM_001010922	XM_015342293		XM_014605671		XM_008171656		XM_020780591		XM_015888319		XM_013189690		XM_013943568		XM_011593185				XM_001233930				XM_009672144
BCL3	NM_005178	XM_015368764	1	XM_014607988		XM_005289495		XM_020812537
BCL6	NM_001706	XM_015361249		XM_014607117		XM_005308055		XM_020815801		XM_025176457		XM_013195024		XM_013959387		XM_011581139		XM_030456631		XM_015291406		XM_005524990		XM_009682141		XM_014871676
BCL6B	NM_181844	XM_006627369	1					XM_020799864		XM_025169884
BCL7A	NM_020993	XM_015366228		XM_019486681		XM_005298624		XM_020802729		XM_007422761		XM_013173291		XM_013956177		XM_011590245		XM_030460634		XM_004945565		XM_005524274		XM_009666586		XM_014875068
BCL7B	NM_001707	XM_006640936		XM_006258792		XM_005294341		XM_020803941		XM_007430259		XM_013189336		XM_013956691		XM_011594582		XM_030462757		XM_003643231		XM_014254897		XM_009680198		XM_014881518
BCL7C	NM_004765							XM_020807314
BCL9	NM_004326	XM_006639042		XM_006262276		XM_008166492		XM_020810876		XM_025166479		XM_013187500		XM_013950226		XM_011583053		XM_030460375		XM_015298264		XM_005524112		XM_009682705		XM_014882815
BCL9L	NM_182557	XM_015337352		XM_019483573		XM_005299793		XM_020794526		XM_025164123		XM_013187116		XM_013943513		XM_011601786		XM_030464665		XM_015298270		XM_014259819		XM_009670035		XM_014893543
BCLAF1	NM_014739	XM_015348635		XM_006263644		XM_008176818		XM_020779436		XM_007420907		XM_013175501		XM_013959012		XM_011598737		XM_030447244		XM_004935711		XM_014263572		XM_009688866		XM_014879065
BCO1	NM_017429			XM_014609253		XM_005292317	1	XM_020805714				XM_013176705		XM_013941258		XM_011587526		XM_008491645		XM_015292520	1	XM_005528182		XM_009682929		XM_014874505
BCO2	NM_031938	XM_015337646		XM_014600870		XM_008172335		XM_020793174		XM_007422619		XM_013187165		XM_013956491		XM_011601901		XM_008492411		XM_004948142		XM_014259800		XM_009670203		XM_014884686
BCOR	NM_017745	XM_015364239		XM_006273366		XM_008179873		XM_020783872		XM_015888323		XM_013190923		XM_013941701		XM_011580227		XM_030469475		XM_015302080		XM_014251155		XM_009686323		XM_014876795
BCORL1	NM_021946	XM_015351755		XM_019481944		XM_005310915		XM_020804676		XM_007443085		XM_013183784		XM_013942224		XM_011599790		XM_030449235		XM_015278362		XM_005527492		XM_009673053		XM_014891014
BCR	NM_004327	XM_015366307		XM_006266967		XM_005288606		XM_020799151				XM_013173624		XM_013944804		XM_011592759		XM_008502783		XM_015275441		XM_014253848		XM_009687413		XM_014894700
BCS1L	NM_004328	XM_006636684	1	XM_014606950	1	XM_005279714	1	XM_020792144	1	XM_007442998	1	XM_013186364	1	XM_013960756	1	XM_011580776	1	XM_008496977	1	NM_001006520		XM_005519700	1	XM_009689701	1	XM_014888074	1
BDH1	NM_004051			XM_019481744		XM_005295636		XM_020808543	1	XM_025176948		XM_013186270		XM_013944389		XM_011577648		XM_008493305		XM_015291389		XM_014256149		XM_009689006		XM_014891693
BDH2	NM_020139	XM_015345253		XM_006272726		XM_005287865		XM_020796397		XM_007429805		XM_013195747		XM_013951687		XM_011574439		XM_030449671		XM_420669		XM_005517493		XM_009689355		XM_014875242
BDKRB1	NM_000710	XM_015350100	1	XM_006275837								XM_013177456		XM_013940726		XM_011573196		XM_008492609		XM_015287568		XM_005520156		XM_009675601		XM_014884512
BDKRB2	NM_000623	XM_006632249		XM_006275836		XM_005307027		XM_020797963		XM_007443493		XM_013181586		XM_013940725		XM_011573064		XM_030452269		XM_015287554		XM_014249718		XM_009675455		XM_014884510
BDNF	NM_001709	XM_015338619		XM_019476630		XM_005306371		XM_020790423		XM_025169672		XM_013177775		XM_013959299		XM_011575571		XM_008504781		NM_001031616		XM_005530281		XM_009679448		XM_014889810
BDP1	NM_018429	XM_015339110		XM_019482740		XM_008167495		XM_020790233		XM_007422578		XM_013201680				XM_011586148		XM_030466749		XM_424966	1	XM_014258720		XM_009688502		XM_014887111
BEAN1	NM_001136106	XM_006641365		XM_014595617	1	XM_005310870		XM_020814377		XM_025169206		XM_013176653				XM_011574192	1			XM_015292502		XM_014261075	1	XM_009674719		XM_014887908	1
BECN1	NM_003766	XM_015361940		XM_006273456		XM_005310062		XM_020796015		XM_007438736		XM_013199763		XM_013951460		XM_011594174		XM_030465811		NM_001006332		XM_005531481		XM_009689573		XM_014885423
BEGAIN	NM_020836	XM_015350255		XM_019481581		XM_005308839		XM_020793556		XM_007433497		XM_013199475		XM_013940936		XM_011573118		XM_030452498		XM_015287788		XM_014249679		XM_009675497		XM_014871965
BEND2	NM_153346	XM_015363966		XM_006273382		XM_008170250						XM_013183982		XM_013951669		XM_011589435		XM_030455677		XM_015272996		XM_014251337		XM_009669224		XM_014875875
BEND3	NM_001080450	XM_006626033		XM_014605843		XM_008164910		XM_020803627		XM_007425432		XM_013175647		XM_013958867		XM_011581447		XM_030448751		XM_015284546		XM_014263660		XM_009676925		XM_014887899
BEND4	NM_207406	XM_006629884		XM_019481045		XM_005300612		XM_020786178		XM_007432776		XM_013199847		XM_013949466		XM_011582783		XM_030450036		XM_420730		XM_005517749		XM_009673455		XM_014871078
BEND5	NM_024603	XM_015356266	1	XM_006259784		XM_008167954	1	XM_020788090		XM_007432237		XM_013176337		XM_013951243		XM_011572253						XM_005521137		XM_009674173		XM_014870662
BEND6	NM_152731	XM_015342716		XM_019496960		XM_008163764						XM_013172245		XM_013952351		XM_011599088		XM_030448710		XM_015284891		XM_014263401		XM_009687035		XM_014891778
BEND7	NM_152751	XM_015353127		XM_006273190		XM_005311185		XM_020809669		XM_015888367		XM_013197094		XM_013943892		XM_011571912		XM_030462441		NM_001282235		XM_014255210		XM_009680461		XM_014883104
BEST1	NM_004183			XM_006274924	1	XM_008174120		XM_020806986				XM_013177586	1	XM_013949376						XM_421055		XM_005531793	1			XM_014878813	1
BEST2	NM_017682	XM_015348892		XM_019497605		XM_008163337		XM_020809279		XM_025168521						XM_011600772						XM_014262980	1			XM_014893228
BEST3	NM_032735	XM_015352694		XM_006275051		XM_005280048		XM_020786083		XM_025163532		XM_013196127		XM_013947010		XM_011574637		XM_030469248		XM_015281770		XM_005519354		XM_009669601		XM_014879668
BEST4	NM_153274	XM_015355232		XM_006273278		XM_005303046		XM_020783340		XM_007420226		XM_013176183		XM_013962016		XM_011572702				XM_015291063				XM_009680936
BET1	NM_005868	XM_006636017		XM_006258451		XM_005308558		XM_020785197		XM_007429725		XM_013187005		XM_013941481		XM_011574373		XM_030445223		NM_001199678		XM_005518805		XM_009674332		XM_014875627
BET1L	NM_016526	XM_006642465		XM_006274885		XM_005313126		XM_020806954		XM_025165615		XM_013198338		XM_013948280		XM_011600055		XM_030451233		NM_001031173		XM_005528988		XM_009683605		XM_014878878
BFAR	NM_016561	XM_015359824		XM_006257846		XM_005306748		XM_020808419		XM_025174794		XM_013189498		XM_013940193		XM_011586631		XM_030459737		XM_004945082		XM_005522893		XM_009683481		XM_014894932
BFSP1	NM_001195	XM_015363039		XM_006260696		XM_005313480		XM_020811318		XM_007428285		XM_013200733		XM_013957181		XM_011600565		XM_030448039		NM_205151		XM_005525423		XM_009673925		XM_014892607
BFSP2	NM_003571	XM_015354641		XM_006261938		XM_008171294		XM_020804578		XM_007421739		XM_013184741		XM_013950736		XM_011595627		XM_030445724		NM_205218		XM_005519009		XM_009687960		XM_014878412
BGLAP	NM_199173			XM_006266467		XM_005280746		XM_020815260		XM_025173394		XM_013196523		XM_013947377		XM_011597218		XM_030468411		NM_205387		XM_005532376				XM_014892807
BGN	NM_001711	XM_015343000		XM_006269028		XM_005315125	1	XM_020793035		XM_007420487
BHLHA15	NM_177455	XM_006637360		XM_019494641		XM_005304687		XM_020799525		XM_007425158				XM_013950863		XM_011579111		XM_008506250		XM_015294287		XM_014252518		XM_009683340		XM_014869687
BHLHA9	NM_001164405	XM_015367328		XM_019480686				XM_020803485		XM_007445198		XM_013196466				XM_011582079		XM_008495173				XM_005525934				XM_014876409
BHLHE22	NM_152414	XM_015353404		XM_006263583		XM_005288097		XM_020811275		XM_007440137								XM_030445844		NM_204503		XM_005517125				XM_014873004
BHLHE23	NM_080606	XM_015364965		XM_019484448		XM_005302890		XM_020804615		XM_007437089		XM_013188872		XM_013946204		XM_011578520		XM_030463181		NM_204504		XM_005524805				XM_014873815
BHLHE40	NM_003670	XM_006630689		XM_014605420		XM_005288517		XM_020810364		XM_007430852		XM_013182238		XM_013949056		XM_011573264		XM_030458487		NM_001277144		XM_005521963		XM_009676828		XM_014873878
BHLHE41	NM_030762	XM_006633179		XM_014607325		XM_005296649		XM_020797795		XM_007423322		XM_013184568				XM_011583262		XM_030469145		XM_015291485		XM_005531871				XM_014889081
BHMG1	NM_001310124	XM_015340953		XM_019495568				XM_020787095		XM_025173961										XM_015274315
BHMT	NM_001713	XM_006626723	1	XM_006257924	1	XM_005286438	1	XM_020783723		XM_007440854	1	XM_013190835	1	XM_013960821	1	XM_011590511	1	XM_008503516	1	XM_414685		XM_005530069	1	XM_009688616	1	XM_014881405	1
BICC1	NM_001080512	XM_015346879		XM_006267113		XM_005307461		XM_020802263		XM_025172055		XM_013174073		XM_013955927		XM_011577302		XM_030453629		XM_015287965		XM_005520437		XM_009677008		XM_014882329
BICD1	NM_001714	XM_015353094		XM_006270007		XM_005303085		XM_020792185		XM_025168330		XM_013173046		XM_013947444		XM_011576731		XM_030453150		XM_004937883		XM_014256862		XM_009679895		XM_014881589
BICD2	NM_015250	XM_006631046		XM_014596576		XM_005305431		XM_020803834		XM_025163998		XM_013187713		XM_013947575		XM_011591810		XM_030458356		XM_004944560		XM_005532788		XM_009688188		XM_014893687
BICDL1	NM_207311			XM_014593564				XM_020811625		XM_007439154		XM_013173728	1					XM_030460391
BICDL2	NM_001103175							XM_020798848		XM_007432217
BID	NM_001196			XM_014609259	1	XM_005288017		XM_020789113		XM_025173466		XM_013172977		XM_013948068		XM_011576632		XM_030469244		XM_015284410		XM_014259326		XM_009679813		XM_014870052
BIN1	NM_004305	XM_006636812		XM_014599429		XM_005279748		XM_020805344		XM_025169524		XM_013196683		XM_013960735		XM_011581206		XM_030454293		XM_015289802		XM_005519678		XM_009667820		XM_014889738
BIN2	NM_016293	XM_006629340		XM_006275708		XM_008163026		XM_020784560		XM_007420730		XM_013200783				XM_011600284		XM_030468139		NM_001080896		XM_005532071
BIN3	NM_018688	XM_015341831		XM_006263896		XM_005285127		XM_020780331		XM_025177357		XM_013201395		XM_013961638		XM_011575190		XM_030468717		XM_015273185		XM_014259610		XM_009684576		XM_014892885
BIRC2	NM_001166	XM_015341375		XM_019482023	1	XM_005300350	1	XM_020795985		XM_007434761		XM_013178135		XM_013956013		XM_011586271				NM_001007822		XM_005516211		XM_009686768		XM_014886595
BIRC5	NM_001168	XM_006635157		XM_006260925		XM_005287463		XM_020814085		XM_007428503				XM_013954319		XM_011585838		XM_030447459		NM_001012319		XM_005523247	1
BIRC6	NM_016252	XM_015362782		XM_019500584		XM_008174422		XM_020802830		XM_025166540		XM_013170837		XM_013943820	1	XM_011589070		XM_030448725		XM_015283759		XM_014255961		XM_009686734		XM_014876424
BIRC7	NM_022161	XM_015364992		XM_014609739		XM_008178618		XM_020813478		XM_025163115		XM_013188909		XM_013940154		XM_011578784		XM_030463142		XM_015296643		XM_014254078		XM_009670871		XM_014873814
BIVM	NM_017693	XM_015364193		XM_014600363				XM_020795570		XM_007424068		XM_013174460		XM_013954171		XM_011586428		XM_030466310		XM_015274245		XM_005516480		XM_009680102		XM_014873344
BLCAP	NM_006698	XM_015365171		XM_006275785		XM_008168106		XM_020789253		XM_007438570		XM_013189142		XM_013953408		XM_011591496		XM_030463081		XM_003642478		XM_014254259		XM_009671127		XM_014884045
BLK	NM_001715			XM_019496389		XM_008171869		XM_020815234	1	XM_025167139		XM_013184413		XM_013940118	1	XM_011590883		XM_030447300		XM_420040		XM_005528788		XM_009666917		XM_014892582
BLM	NM_000057	XM_006628974		XM_014601154		XM_005300666				XM_007434708		XM_013200726		XM_013945731		XM_011596480		XM_030456905		NM_001007087		XM_014251024		XM_009686376		XM_014887797
BLMH	NM_000386	XM_006641111		XM_014600205		XM_005298226		XM_020803481		XM_007444559		XM_013196467		XM_013953839		XM_011582077		XM_030462476		NM_205104		XM_005525758		XM_009673030		XM_014876624
BLNK	NM_013314	XM_015346704		XM_019484198		XM_008163282		XM_020794984		XM_025164194		XM_013185518		XM_013951138		XM_011576200		XM_008501995		XM_015288571		XM_014250355		XM_009677768		XM_014875341
BLOC1S1	NM_001487	XM_006629349		XM_019498399				XM_020783338		XM_007435427						XM_011598141				XM_015272582		XM_014262459				XM_014893360
BLOC1S2	NM_173809	XM_006634998		XM_019499483		XM_005285552		XM_020808766		XM_007426146		XM_013201277		XM_013958802		XM_011596881		XM_030453645		NM_001277352		XM_005520565		XM_009677893		XM_014875412
BLOC1S3	NM_212550	XM_006627650		XM_019476509		XM_005295683		XM_020812552		XM_007421508						XM_011599862				XM_430405		XM_005526870				XM_014885023
BLOC1S4	NM_018366			XM_006272090		XM_005281428				XM_007426428		XM_013181198		XM_013961977		XM_011585964		XM_030444931		XM_419086		XM_005517329		XM_009688765
BLOC1S5	NM_201280	XM_015354793		XM_019491115		XM_005305957		XM_020797127		XM_007428041		XM_013179266		XM_013962201		XM_011581299		XM_030446044		NM_001006373		XM_005525303		XM_009677999		XM_014885854
BLOC1S6	NM_012388	XM_006628691		XM_006259369		XM_008165393		XM_020790142		XM_025165985		XM_013177233		XM_013957042		XM_011593332		XM_030457361		NM_001007825		XM_014251371		XM_009681602		XM_014887714
BLVRA	NM_000712	XM_006634340		XM_019483367		XM_005287312		XM_020798389		XM_007423431		XM_013192072		XM_013955727		XM_011589800		XM_030445299		XM_015281613		XM_014248736		XM_009679400		XM_014883487
BLVRB	NM_000713	XM_006627582		XM_019499068		XM_005279198		XM_020787110		XM_025170240				XM_013953823		XM_011599823						XM_014262338
BLZF1	NM_003666	XM_006639311		XM_006271811		XM_005294533		XM_020784915		XM_007429127		XM_013184565		XM_013950246		XM_011585417		XM_030448423		XM_004938226		XM_014253474		XM_009675171		XM_014878599
BMF	NM_033503	XM_015350919		XM_006260686		XM_005284703		XM_020795717		XM_007434171		XM_013174215		XM_013940959		XM_011582321		XM_030452447		XM_015287563		XM_014250024		XM_009668850		XM_014869453
BMI1	NM_005180	XM_006634385		XM_006262794		XM_005302771		XM_020801851	1	XM_007427835		XM_013171771						XM_030445555		NM_001007988
BMP1	NM_001199	XM_015339797		XM_019491565		XM_005285112		XM_020780295		XM_007434809				XM_013961634				XM_030463962				XM_005530863				XM_014892942
BMP10	NM_014482	XM_006625549		XM_006267172		XM_005285196		XM_020780157		XM_007442036		XM_013199217		XM_013944563		XM_011575311		XM_008500725		NM_001278046		XM_005532973		XM_009669378		XM_014892097
BMP15	NM_005448	XM_006632795		XM_006268153		XM_005279186		XM_020795807		XM_025170082		XM_013201884		XM_013958338		XM_011599755		XM_008500047		NM_001006589		XM_014256375				XM_014891013
BMP2	NM_001200	XM_015349511		XM_006278619		XM_005287429		XM_020793685		XM_007427029		XM_013182079		XM_013949740		XM_011601951		XM_030448681		XM_015283435		XM_005525446		XM_009674001		XM_014895079
BMP2K	NM_017593	XM_015364727		XM_006258849		XM_008175613		XM_020813928		XM_007433026		XM_013190537		XM_013943201		XM_011583272		XM_030450147		XM_004941088		XM_005531746		XM_009683206		XM_014892053
BMP3	NM_001201	XM_015364511		XM_006269524		XM_008165686		XM_020803172		XM_007425362		XM_013190651		XM_013954522		XM_011583266		XM_030449998		XM_015276247		XM_005531749		XM_009667791		XM_014892051
BMP4	NM_001202	XM_006632416		XM_006278429		XM_005295477		XM_020813026		XM_007436872		XM_013193880		XM_013954883		XM_011587634		XM_030452571		NM_205237		XM_005528568		XM_009670718		XM_014871459
BMP5	NM_021073	XM_006638860		XM_006272661		XM_005300200		XM_020781800		XM_007431739		XM_013172252		XM_013953270		XM_011599082		XM_008495642		XM_015284820		XM_005518110		XM_009687030		XM_014869475
BMP6	NM_001718	XM_006634473		XM_019491084		XM_008165349		XM_020797114		XM_025176419		XM_013179338		XM_013962214		XM_011581376		XM_008492610		XM_015275997		XM_014254494		XM_009678067		XM_014885833
BMP7	NM_001719	XM_006639506		XM_006264700		XM_008165935		XM_020797472		XM_007433611		XM_013190664		XM_013951394		XM_011578611		XM_008497841		XM_417496		XM_005524961		XM_009683995		XM_014873772
BMP8A	NM_181809	XM_015348478		XM_019498917	1	XM_005302123	1	XM_020800596	1	XM_015888650	1	XM_013184059	1			XM_011584299	1					XM_005529816	1			XM_014885550	1
BMPER	NM_133468	XM_015356795		XM_014602611		XM_005307229	1	XM_020788156		XM_007426348		XM_013196005		XM_013948169		XM_011593738		XM_030445119		XM_015281550		XM_005519053		XM_009679687		XM_014886880
BMPR1A	NM_004329	XM_015347788		XM_006263165		XM_005293994		XM_020805977		XM_007435774		XM_013174655		XM_013961489		XM_011577283		XM_030452783		XM_015287960		XM_014250478		XM_009685815		XM_014877970
BMPR1B	NM_001203	XM_015340423		XM_014600274		XM_008179121		XM_020798666				XM_013189542		XM_013951574		XM_011574405		XM_030450218		XM_015276152		XM_005517471		XM_009683080		XM_014875279
BMPR2	NM_001204	XM_015359350		XM_014594187		XM_005306225		XM_020810353		XM_007422019		XM_013171715		XM_013952240		XM_011576877		XM_030454745		NM_001001465		XM_014249468		XM_009684224		XM_014879406
BMS1	NM_014753	XM_015347816		XM_006264411		XM_008170526		XM_020802287		XM_007420747		XM_013175497		XM_013960214		XM_011577228		XM_030453408		XM_015288006		XM_014250509		XM_009688057		XM_014889487
BMT2	NM_152556	XM_015352659	1	XM_014601006		XM_005310629	1	XM_020810442		XM_025167976						XM_011582116	1	XM_030469083		NM_001030734	1	XM_005519267	1			XM_014871190	1
BMX	NM_001721	XM_015363673		XM_006261088		XM_005287789		XM_020786757		XM_025168973		XM_013183857		XM_013950634		XM_011589546		XM_030456577		XM_425573		XM_014251187		XM_009669267
BNC1	NM_001717	XM_015342858		XM_006262115		XM_005307237		XM_020790034		XM_025170553		XM_013192823		XM_013957051		XM_011597603		XM_030457316		XM_425076		XM_005521547		XM_009681297		XM_014887781
BNC2	NM_017637	XM_015345265		XM_019483664		XM_005295143		XM_020797533		XM_007426375		XM_013200050		XM_013956437		XM_011595694		XM_030467473		XM_015280200		XM_005522665		XM_009678839		XM_014872275
BNIP1	NM_001205	XM_006631681		XM_006270853		XM_005298060		XM_020806795		XM_007425881		XM_013191823		XM_013958475		XM_011571501		XM_030459347		XM_414533		XM_005523674		XM_009672385		XM_014876049
BNIP2	NM_004330	XM_015343446		XM_014599952		XM_008164082		XM_020784746		XM_015888664		XM_013177448		XM_013957255		XM_011591415		XM_008504664		XM_015279006		XM_014251267		XM_009681497		XM_014879234
BNIP3	NM_004052	XM_006630400		XM_006265016		XM_005305301		XM_020786091		XM_007424417		XM_013198763		XM_013948433		XM_011589967		XM_030453533		XM_421829		XM_005528851		XM_009670513		XM_014890677
BNIP3L	NM_004331	XM_015360042	1	XM_006264045		XM_005285176		XM_020814140		XM_007424544		XM_013197168		XM_013954536		XM_011575243		XM_030463944		XM_015297312		XM_014260826				XM_014885169
BNIPL	NM_138278	XM_015336710		XM_006275394		XM_008170383		XM_020798127		XM_015890371						XM_011598539								XM_009667720
BOC	NM_033254	XM_015341674		XM_006259427		XM_005294513		XM_020784984		XM_007425948		XM_013184313		XM_013950183		XM_011585629		XM_030469268		XM_015296548		XM_005523923		XM_009675181		XM_014878610
BOD1	NM_138369	XM_006631679		XM_014597512		XM_005298065		XM_020806769		XM_007424348		XM_013191824		XM_013958472		XM_011571717		XM_030459006		XM_414535		XM_005523671		XM_009666901		XM_014876047
BOD1L1	NM_148894	XM_006629660		XM_019477684		XM_008170191		XM_020810573		XM_025170264		XM_013180043		XM_013960060		XM_011584960		XM_030449492		XM_015285806		XM_014261453		XM_009686302		XM_014883195
BOK	NM_032515	XM_015361304		XM_006267034		XM_008175358		XM_020786428		XM_007440448		XM_013186293		XM_013944027		XM_011594945		XM_008500839		NM_204706		XM_014258269		XM_009690534		XM_014870383
BOLA1	NM_016074	XM_006641777		XM_006263133		XM_005293642		XM_020798183								XM_011598599		XM_030464973				XM_005533473				XM_014891299
BOLA2	NM_001031827	XM_006627347	1	XM_006265714	1											XM_008638566	1									XM_014893752	1
BOLA2B	NM_001039182							XM_020798947														XM_014262549
BOLA3	NM_212552	XM_015367988		XM_019481165		XM_005286564		XM_020780124		XM_007432613								XM_030464168		XM_015297467		XM_014261520		XM_009685209		XM_014892089
BOLL	NM_033030	XM_015358308		XM_014594419		XM_005294307		XM_020795304		XM_007438421		XM_013187556		XM_013952153		XM_011576202		XM_008495990		XM_015289494		XM_005519921		XM_009681395		XM_014879409
BOP1	NM_015201	XM_015357399		XM_019493148	1	XM_005291141		XM_020804452		XM_025173760		XM_013201798		XM_013943468		XM_011599428		XM_030444738		XM_423665				XM_009675451		XM_014893624
BORA	NM_024808	XM_015364546		XM_006278353		XM_005306833		XM_020801841		XM_015887883		XM_013191173		XM_013951356		XM_011582978		XM_030468405		XM_015275799		XM_005516417		XM_009680165		XM_014870946
BORCS5	NM_058169	XM_006633634		XM_006267896		XM_005290081	1	XM_020785771				XM_013172846	1	XM_013947476		XM_011583060	1	XM_030461768		XM_015290581		XM_005527004				XM_014880651
BORCS6	NM_017622	XM_015348293		XM_019489896				XM_020813557		XM_007433920				XM_013948783				XM_030446929		XM_004940390	1					XM_014877772
BORCS7	NM_144591	XM_006630750		XM_006278718		XM_008179775	1	XM_020790905		XM_025169156						XM_011576054	1	XM_008490394		XM_015288639		XM_005520704				XM_014883826
BORCS8	NM_001145783	XM_015365738		XM_014604023		XM_005278962	1	XM_020780998		XM_007435568		XM_013199657	1	XM_013939815		XM_011596532	1	XM_008497725		XM_015300076	1	XM_005531670				XM_014887247
BPGM	NM_001724	XM_015338955		XM_014609306		XM_008164256		XM_020811380		XM_025169126		XM_013172958		XM_013948073		XM_011576609		XM_030456026		XM_015285872		XM_005530567		XM_009679806		XM_014870058
BPHL	NM_004332	XM_015354664		XM_006263464		XM_005307060		XM_020789838		XM_007423868		XM_013193570		XM_013942021		XM_011581345		XM_030446506		XM_015276018		XM_005525325		XM_009678034		XM_014872379
BPI	NM_001725			XM_019482658		XM_005304859										XM_011578330		XM_030463269		XM_417465		XM_014254111	1			XM_014890164
BPIFB2	NM_025227	XM_006639445		XM_014596869										XM_013950369	1	XM_011578772		XM_008497916		XM_015296336		XM_014254031		XM_009669630		XM_014890069
BPIFB4	NM_182519					XM_005304942	1	XM_020814783						XM_013950368	1	XM_011578769				XM_015296477		XM_005524925	1			XM_014890087	1
BPIFB6	NM_174897			XM_014596870		XM_008172200	1					XM_013198476		XM_013950374	1	XM_011578771				XM_015296596		XM_014254092	1	XM_009669501
BPIFC	NM_174932			XM_019489221	1			XM_020803661				XM_013181014		XM_013947107	1	XM_011593852						XM_005527541		XM_009684359		XM_014876939
BPNT1	NM_006085	XM_015339547		XM_006272908		XM_005306946		XM_020808459		XM_015889105		XM_013173997		XM_013949761		XM_011595819		XM_030447786		NM_001012874		XM_014252830		XM_009669016		XM_014876903
BPTF	NM_004459	XM_015356011		XM_019494300		XM_008167615	1	XM_020782301		XM_025168139		XM_013178871		XM_013953099		XM_011586842		XM_030461886		XM_015279962		XM_014255752		XM_009678984		XM_014882695
BRAF	NM_004333	XM_015352843		XM_006264721		XM_005296375		XM_020800461		XM_025169184		XM_013173089		XM_013947908		XM_011576757		XM_030451457		XM_015284541		XM_005527925		XM_009680038		XM_014869948
BRAP	NM_006768	XM_006640447		XM_006277882		XM_008163606		XM_020802671		XM_007433601		XM_013173776				XM_011590186		XM_030460777		XM_015275345		XM_014253814		XM_009677322		XM_014874899
BRAT1	NM_152743	XM_015360302		XM_006260638		XM_008164713		XM_020802394		XM_025171739		XM_013175010		XM_013942002		XM_011579187		XM_008498545		XM_001233205		XM_005523008		XM_009690069		XM_014870424
BRCA1	NM_007294	XM_015361847		XM_014609224		XM_008174824	1	XM_020796093		XM_025164650		XM_013200905		XM_013951467		XM_011594195		XM_030465794		XM_015299564		XM_005531489		XM_009670447		XM_014885478
BRCA2	NM_000059	XM_015342036		XM_019498293		XM_008168899		XM_020788555		XM_025163600		XM_013189364		XM_013962113		XM_011580742		XM_030448216		XM_015277493		XM_005516767		XM_009686499		XM_014889762
BRCC3	NM_024332	XM_006632616		XM_006261441		XM_008170825		XM_020804656		XM_025169932		XM_013183795		XM_013940291		XM_011600986		XM_030448860		XM_003641096		XM_014256481		XM_009684952		XM_014877102
BRD1	NM_001304808	XM_015352573		XM_006267802		XM_005286087		XM_020788216		XM_007428087		XM_013188358		XM_013955838		XM_011571743		XM_030461581		XM_015302206		XM_005519204		XM_009667795		XM_014868940
BRD2	NM_005104			XM_006276419		XM_005279641		XM_020815126		XM_025175944		XM_013170989	1	XM_013952513		XM_011600875				XM_015294960		XM_014262829		XM_009687542	1
BRD3	NM_007371	XM_015366927		XM_006260977		XM_005293234		XM_020812249		XM_025166791		XM_013193988		XM_013945675		XM_011579664		XM_008497262		XM_004945958		XM_014258046		XM_009665817		XM_014873279
BRD4	NM_014299	XM_015349099		XM_006274179		XM_008169215		XM_020796303				XM_013202212		XM_013952433	1	XM_011600485		XM_030468663		XM_015272921	1	XM_014262075		XM_009674890		XM_014893577
BRD7	NM_013263	XM_015368459		XM_006273210		XM_008166954		XM_020807568		XM_007423562		XM_013186849		XM_013941199		XM_011574233		XM_030457865		NM_001005839		XM_005526367		XM_009678412		XM_014882792
BRD8	NM_006696	XM_015349324		XM_019500370		XM_005282240		XM_020790081		XM_025164635		XM_013191872		XM_013949227		XM_011571490		XM_030458799		NM_001006148		XM_014253106		XM_009666887		XM_014875953
BRD9	NM_023924	XM_015357684		XM_014602838		XM_008169352		XM_020814965		XM_007440500	1	XM_013190435		XM_013950544		XM_011592956		XM_030445929		XM_015275919		XM_005525228		XM_009676567		XM_014877390
BRDT	NM_001726	XM_015355293	1	XM_006275070		XM_005298311		XM_020807158				XM_013186705		XM_013961172		XM_011572571				XM_015290641		XM_014250585		XM_009682538		XM_014883207
BRE	NM_004899	XM_006626335		XM_014598025		XM_008174875						XM_013171060		XM_013943835		XM_011584523				XM_015283708		XM_014261371		XM_009676256		XM_014877256
BRF1	NM_001519	XM_015350309		XM_014598772		XM_005285853		XM_020800760		XM_007433435		XM_013182993		XM_013940837		XM_011591540		XM_030451588		XM_421405		XM_005520067		XM_009675577		XM_014871339
BRF2	NM_018310			XM_014595325		XM_005286517		XM_020786153		XM_015887946		XM_013194383		XM_013944253		XM_011575127				XM_424383		XM_005530845		XM_009682076		XM_014890871
BRI3	NM_015379	XM_015360272		XM_006265278		XM_005304682						XM_013177086		XM_013950864		XM_011579476		XM_030460008				XM_005522972		XM_009683563		XM_014869713
BRI3BP	NM_080626	XM_006640103		XM_014598405		XM_005299574		XM_020788857		XM_007443032		XM_013173390		XM_013949190		XM_011590367		XM_008493238		NM_001040120		XM_005524221		XM_009666643		XM_014887582
BRICD5	NM_182563	XM_015360497		XM_006268439				XM_020804842		XM_025171854		XM_013196825		XM_013944742		XM_011579505		XM_008490660		XM_015294466		XM_014252542		XM_009667177		XM_014886362
BRINP1	NM_014618	XM_006640642		XM_006265526		XM_008170835		XM_020811503		XM_007423833		XM_013182934		XM_013959868		XM_011579952		XM_008491411		NM_204449		XM_005527198		XM_009666973		XM_014873291
BRINP2	NM_021165			XM_006272949		XM_005304213		XM_020815123				XM_013191377		XM_013961768		XM_011588703		XM_008494858		XM_422275		XM_005528706		XM_009672849		XM_014874721
BRINP3	NM_199051	XM_015355439		XM_019500320		XM_005290684		XM_020790487				XM_013191480		XM_013960174		XM_011588787				XM_004943288		XM_005532875		XM_009674514		XM_014884306
BRIP1	NM_032043	XM_015367322		XM_019493415		XM_008178808		XM_020786816		XM_025166061		XM_013198066		XM_013962067		XM_011581876		XM_030462432		XM_015295788		XM_014254889		XM_009672917		XM_014881185
BRIX1	NM_018321	XM_006627134		XM_006274193		XM_008171742		XM_020795680		XM_007426676		XM_013181715		XM_013961102		XM_011598705				NM_001031449		XM_005527982		XM_009680699		XM_014875587
BRK1	NM_018462	XM_006630680		XM_014607950		XM_005285638				XM_025172910								XM_030458310		XM_015292880		XM_005522131				XM_014869605
BRMS1	NM_015399					XM_005305460		XM_020777312
BRMS1L	NM_032352	XM_006632135		XM_014611341		XM_005307524		XM_020801980		XM_007430678		XM_013185701		XM_013940511		XM_011572766		XM_030452559		NM_001007935		XM_005520286		XM_009670927		XM_014890854
BROX	NM_144695	XM_006625926		XM_006262147		XM_005289613		XM_020786555		XM_025170192		XM_013173972		XM_013959610		XM_011585634		XM_030447123		XM_419397		XM_014252927		XM_009686725		XM_014877429
BRPF1	NM_004634	XM_015348099		XM_006260304		XM_005295997		XM_020795423		XM_025164871		XM_013195342		XM_013960357		XM_011573673		XM_030458350		XM_015293133		XM_014251573		XM_009669354		XM_014872390
BRPF3	NM_015695	XM_015342436		XM_014605468		XM_005308769		XM_020795193		XM_007426556		XM_013197030		XM_013946659		XM_011592152		XM_030465349		XM_015298722		XM_014262585		XM_009667524		XM_014872761
BRS3	NM_001727	XM_006632991		XM_006268564		XM_005301046		XM_020810293		XM_007428859		XM_013183258		XM_013943025		XM_011580494		XM_008493680		NM_204406		XM_005526088		XM_009684875		XM_014884995
BRSK1	NM_032430	XM_015353331	1	XM_019492635		XM_008176921		XM_020792663		XM_025167651
BRSK2	NM_003957	XM_015338165		XM_019477160		XM_008164498		XM_020788805		XM_007425169	1	XM_013191608		XM_013957805		XM_011598972		XM_008504684		XM_015286601		XM_005522357		XM_009674409		XM_014891519
BRWD1	NM_018963	XM_015341598		XM_019476257		XM_008179836		XM_020789380		XM_007435208		XM_013181281		XM_013955284		XM_011588299		XM_030469340		XM_015301320		XM_005526622		XM_009679485		XM_014880624
BRWD3	NM_153252	XM_015351669		XM_006264396		XM_008166526		XM_020807716		XM_007432994		XM_013192247		XM_013954851		XM_011580424		XM_030448884		XM_015278523		XM_014255282		XM_009687648		XM_014888154
BSCL2	NM_032667	XM_015338754		XM_014609779		XM_005289258		XM_020797332		XM_007440937				XM_013951081								XM_014262996				XM_014893022
BSDC1	NM_018045	XM_006631360		XM_014611144		XM_005302173		XM_020800651		XM_007431959		XM_013184148		XM_013953356		XM_011583953		XM_030464350		NM_001012842		XM_005529755		XM_009681031		XM_014885670
BSG	NM_001728	XM_015365634		XM_019484099		XM_008168772		XM_020794108		XM_007432572		XM_013201268		XM_013944998		XM_011596587		XM_030466311		NM_001198990		XM_014259942		XM_009680402		XM_014883039
BSN	NM_003458	XM_015348064		XM_019497015		XM_005279662		XM_020791451		XM_025166587		XM_013200855		XM_013951935		XM_011595353		XM_030458630		XM_015292886		XM_005522198		XM_009680730		XM_014869571
BSND	NM_057176	XM_015355799		XM_006258600		XM_005284940		XM_020799654		XM_007428205						XM_011572147		XM_008502653		XM_015291071		XM_005521198				XM_014870691
BSPRY	NM_017688	XM_015366851		XM_006268293		XM_005295632		XM_020809144		XM_007428988		XM_013182877		XM_013952428		XM_011580033		XM_030461274		XM_415546		XM_005527318		XM_009668114		XM_014880971
BST1	NM_004334			XM_019479854	1	XM_008174126						XM_013180108		XM_013960072	1	XM_011584871		XM_008495509		XM_015285755		XM_005517825	1	XM_009673267		XM_014883204
BSX	NM_001098169	XM_006642274		XM_006274519		XM_005303737		XM_020794855								XM_011589416		XM_030464886		NM_204512		XM_005528472				XM_014883577
BTAF1	NM_003972	XM_015347008		XM_014607826		XM_005301302		XM_020782940		XM_007429153		XM_013187926		XM_013951136		XM_011576212		XM_030453363		XM_015288828		XM_005520638		XM_009677907		XM_014875373
BTBD1	NM_025238	XM_006628676		XM_014606107		XM_005307240		XM_020790107		XM_007434296		XM_013192760		XM_013957048		XM_011593813		XM_030456899		NM_001005819		XM_005521543		XM_009681298		XM_014887775
BTBD10	NM_032320	XM_015338444		XM_014602271		XM_005290806		XM_020797205		XM_007439524		XM_013189029		XM_013957942		XM_011575622		XM_030451356		NM_001199575		XM_005531569		XM_009687067		XM_014882491
BTBD11	NM_001017523	XM_006633151		XM_019489444		XM_005300805		XM_020803657				XM_013180911		XM_013947895		XM_011593847		XM_030453252		XM_015287897		XM_005527536		XM_009684372		XM_014877010
BTBD16	NM_144587	XM_015346644		XM_019485886		XM_005307697		XM_020786446		XM_025174907
BTBD17	NM_001080466	XM_015356635		XM_019495338		XM_005283127		XM_020813191		XM_025164732		XM_013201719				XM_011586758		XM_030462110		XM_425385		XM_014259439				XM_014887470
BTBD18	NM_001145101	XM_015353922		XM_006260351		XM_008171719		XM_020792309		XM_025163309						XM_011600028		XM_030451283		XM_015286863
BTBD19	NM_001136537	XM_006634726		XM_019477035		XM_008166755		XM_020783331		XM_007420237		XM_013176179				XM_011572335		XM_030455622		XM_015291289		XM_005521283				XM_014872208
BTBD2	NM_017797			XM_014599853		XM_008171328		XM_020780797		XM_007431369		XM_013196287		XM_013948959		XM_011599350		XM_030466652		XM_015299872		XM_014260106		XM_009685060		XM_014884366
BTBD3	NM_014962	XM_006638578		XM_006277240		XM_005287400		XM_020813428		XM_007425418		XM_013182207		XM_013960121		XM_011600740		XM_008500564		XM_004935234		XM_014254725		XM_009673988		XM_014895039
BTBD6	NM_033271	XM_006632191		XM_006275851		XM_008168213		XM_020800757		XM_007433437		XM_013182998		XM_013940838	1	XM_011591537		XM_008501057		XM_004936422		XM_005520066		XM_009675600		XM_014871340
BTBD7	NM_018167	XM_006632570		XM_006275415		XM_008165746		XM_020802210		XM_007435194		XM_013181874		XM_013940703	1	XM_011573015		XM_030452294		XM_004941881		XM_014249940		XM_009689764		XM_014884489
BTBD9	NM_052893	XM_006626297		XM_006277258		XM_005307401		XM_020785065		XM_015890324		XM_013171036		XM_013943793		XM_011588939		XM_030446789		NM_001008459		XM_005533240		XM_009686708		XM_014893174
BTC	NM_001729	XM_015338691		XM_019493553		XM_005284000		XM_020807205		XM_007432386	1	XM_013179727				XM_011583455		XM_030449578		XM_015276320		XM_005532166				XM_014884870
BTD	NM_000060	XM_006635756		XM_014603157		XM_008170428		XM_020780251		XM_007429257		XM_013171942		XM_013941408		XM_011594439		XM_030445829		NM_001199624		XM_005518924		XM_009676408		XM_014893915
BTF3	NM_001207	XM_015339374		XM_006263833		XM_005288245		XM_020790291		XM_007438621		XM_013192167				XM_011590415		XM_030467668		XM_423823		XM_005522720		XM_009688520		XM_014884474
BTF3L4	NM_152265	XM_006634686		XM_006262232		XM_005284804		XM_020788083		XM_007432950		XM_013176311		XM_013950617		XM_011572233		XM_030455553		NM_001031285		XM_005521152		XM_009683238		XM_014870642
BTG1	NM_001731	XM_006633050		XM_006258209		XM_005279149		XM_020777901		XM_007441700		XM_013182698		XM_013947035		XM_011574748		XM_030468152		NM_205350		XM_005519422		XM_009674605		XM_014889097
BTG2	NM_006763	XM_006628430		XM_006261222		XM_005308273		XM_020796858		XM_007426400		XM_013196585		XM_013942006		XM_011592289		XM_008499419		XM_418053		XM_005529296		XM_009678485		XM_014872875
BTG4	NM_017589	XM_015337358		XM_006271351		XM_005291415		XM_020794777		XM_007438562		XM_013187129		XM_013956542		XM_011589395		XM_008492422		XM_015298002		XM_005531057		XM_009670227		XM_014884622
BTK	NM_000061	XM_015351664		XM_019487984		XM_008173668		XM_020804645		XM_025170749		XM_013183642		XM_013943286		XM_011600418		XM_030448870		XM_015278166		XM_014256393		XM_009687665		XM_014877176
BTLA	NM_181780			XM_019476234		XM_008166082		XM_020810100		XM_007423793		XM_013186515		XM_013950004		XM_011583820				XM_429579				XM_009675044
BTN1A1	NM_001732	XM_015346132	1	XM_019482424	1															NM_001034817
BTNL3	NM_197975					XM_008168856
BTRC	NM_003939	XM_006630747		XM_014610445		XM_005289397		XM_020790752		XM_025176050		XM_013179415		XM_013942907		XM_011576097		XM_030453023		XM_015288763		XM_014250519		XM_009665569		XM_014883772
BUB1	NM_004336	XM_015362663		XM_014598191		XM_008167055		XM_020808374		XM_007424426		XM_013191028		XM_013954532		XM_011601725		XM_030447568		NM_001012870		XM_014254618		XM_009686937		XM_014895017
BUB1B	NM_001211	XM_006632535		XM_006260687		XM_008169943		XM_020795778		XM_007437142		XM_013198374		XM_013945371		XM_011597493		XM_030451045		NM_204403		XM_005529138		XM_009670816		XM_014878913
BUB3	NM_004725	XM_015346491		XM_006267607		XM_005305880		XM_020808753		XM_007420787		XM_013185846		XM_013954423		XM_011590018		XM_030453064		XM_015288686		XM_014257688		XM_009670545		XM_014879634
BUD13	NM_032725	XM_015337733		XM_014608855		XM_008165603		XM_020793640		XM_015891539		XM_013187096		XM_013958864		XM_011601814		XM_030464717		XM_015298026		XM_014259796		XM_009670067		XM_014884742
BUD31	NM_003910	XM_006637123		XM_014604306		XM_005289058		XM_020808706		XM_007428245		XM_013175020		XM_013961758		XM_011579229		XM_030460080		XM_001233145		XM_014252500		XM_009685295		XM_014870804
BVES	NM_007073	XM_006626022		XM_014608491	1	XM_005287704		XM_020780032		XM_007425558				XM_013948952		XM_011581434		XM_030446932		NM_001001299		XM_005518237				XM_014880419
BYSL	NM_004053	XM_006628481		XM_006278778		XM_005308283		XM_020796744		XM_025165535		XM_013196605		XM_013942013		XM_011592279		XM_030465405		XM_418047		XM_014258103		XM_009678475		XM_014872702
BZW1	NM_014670	XM_006636779		XM_014594310		XM_005310311		XM_020811744		XM_007427991		XM_013187540		XM_013952215		XM_011576471		XM_030453821		NM_001006516		XM_005519910		XM_009684296		XM_014879473
BZW2	NM_014038	XM_015357825		XM_019497806		XM_005306652		XM_020781498		XM_025168027		XM_013183436		XM_013941492		XM_011585587		XM_030445097		XM_015281407		XM_005518848		XM_009680812		XM_014894405
C10ORF10	NM_007021					XM_005310806	1							XM_013955772	1					XM_004944962				XM_009683209	1
C10ORF105	NM_001164375	XM_015346662	1	XM_006269936		XM_005281874	1			XM_007436880	1			XM_013943718	1	XM_011587811	1					XM_005530528	1			XM_014882353	1
C10ORF107	NM_173554	XM_015346551	1	XM_014610130		XM_005294308	1	XM_020793193				XM_013173837	1	XM_013945630	1	XM_011577319	1			XM_015288138	1	XM_014250175	1	XM_009670362	1	XM_014886685	1
C10ORF11	NM_032024			XM_014601474																XM_015288293
C10ORF12	NM_015652					XM_005289387	1			XM_007419921	1	XM_013177637	1	XM_013942375	1					XM_015288788				XM_009665615	1	XM_014885949	1
C10ORF128	NM_001010863	XM_015346250	1	XM_014605133		XM_008173059	1					XM_013197501	1	XM_013958792	1	XM_011596835	1			XM_015288421		XM_014250576	1			XM_014875429	1
C10ORF35	NM_145306			XM_014609319				XM_020808004
C10ORF53	NM_182554	XM_006630286	1	XM_006270169		XM_005294015	1	XM_020796839		XM_007438046		XM_013175012	1	XM_013961472	1	XM_011577352	1							XM_009686120	1	XM_014877950	1
C10ORF67	NM_153714	XM_015353471	1	XM_019497760		XM_005302820	1	XM_020802025		XM_025173112
C10ORF71	NM_001135196	XM_015346356	1	XM_006278111		XM_005307324	1	XM_020808790		XM_007442372		XM_013197406	1	XM_013958806	1	XM_011596832	1	XM_030453338		XM_015288420	1			XM_009677849	1	XM_014875298	1
C10ORF76	NM_024541	XM_015347811	1	XM_006267228		XM_008179796	1	XM_020790834		XM_007442815	1					XM_011576121	1			XM_004942208	1	XM_014250483	1	XM_009665619	1	XM_014885946	1
C10ORF82	NM_144661	XM_015346996	1	XM_006262709		XM_005310354	1	XM_020779974		XM_025169999
C10ORF88	NM_024942	XM_015346566	1	XM_006267610		XM_005305889	1	XM_020808757		XM_007420777		XM_013185786	1	XM_013954413	1	XM_011590027	1	XM_030453675		XM_015288893	1			XM_009670575	1	XM_014879623	1
C10ORF90	NM_001004298	XM_015347065	1	XM_019482859		XM_008166270	1	XM_020791541		XM_025164762		XM_013185843	1	XM_013944945	1	XM_011590042	1	XM_008491762		XM_421818	1	XM_005528840	1	XM_009670525	1	XM_014879600	1
C11ORF1	NM_022761	XM_006642195	1	XM_014600863		XM_005291387	1	XM_020793017		XM_025162948		XM_013187251	1	XM_013956327	1					XM_417936	1			XM_009670238	1
C11ORF16	NM_020643	XM_015338490	1	XM_019476699		XM_005291715	1	XM_020789948		XM_025169764		XM_013189139	1	XM_013957972	1	XM_011575686	1	XM_030447957		XM_015286480		XM_014257808	1	XM_009680247	1	XM_014876343	1
C11ORF24	NM_022338	XM_015338022	1	XM_019485199		XM_005307297	1	XM_020784178		XM_015890447	1					XM_011596247	1	XM_030451262		XM_004941482		XM_014251890	1	XM_009668235	1	XM_014873617	1
C11ORF42	NM_173525	XM_015363701	1			XM_005289638	1	XM_020791866		XM_025176279
C11ORF49	NM_024113	XM_015339356	1	XM_014602105		XM_005302285	1	XM_020799105		XM_007436063		XM_013193180	1	XM_013959229	1	XM_011588091	1	XM_008498267		XM_015287187		XM_014251967	1	XM_009682753	1	XM_014881911	1
C11ORF52	NM_080659			XM_006271347		XM_005291384	1	XM_020793055		XM_007422622	1	XM_013187081	1	XM_013956516	1	XM_011601884	1	XM_008492418		XM_015298309		XM_005531060	1	XM_009670220	1	XM_014884744	1
C11ORF53	NM_198498			XM_014600838		XM_005303782	1	XM_020791757		XM_025174462		XM_013187274	1	XM_013956390	1	XM_011589421	1					XM_014259785	1	XM_009670242	1	XM_014884619	1
C11ORF54	NM_014039	XM_015367806	1	XM_014611187		XM_005314660	1	XM_020815326		XM_007434832		XM_013178189	1	XM_013956037	1	XM_011586313	1	XM_030450051		NM_001277277	1	XM_014261359	1	XM_009684104	1	XM_014877572	1
C11ORF57	NM_018195	XM_015337444	1	XM_014600900		XM_005291379	1	XM_020793139		XM_007422611	1	XM_013187168	1	XM_013956503	1	XM_011601894	1			XM_004948146	1	XM_005531063	1	XM_009670212	1	XM_014884682	1
C11ORF58	NM_014267	XM_015338148	1	XM_006277168		XM_005308714	1	XM_020802944		XM_007440283		XM_013177605	1	XM_013957788	1	XM_011575726	1	XM_030451128		NM_204758	1	XM_005522299	1	XM_009684737	1	XM_014876283	1
C11ORF63	NM_024806	XM_015337721	1	XM_006274521		XM_005303738	1	XM_020792421		XM_015889858	1	XM_013187108	1			XM_011589349	1			XM_015298173	1	XM_005528473	1	XM_009674056	1	XM_014883574	1
C11ORF65	NM_152587	XM_015341179	1	XM_019482003		XM_008174215	1	XM_020803143		XM_025168884				XM_013953540	1									XM_009683796	1
C11ORF68	NM_031450			XM_014604054		XM_008179639	1	XM_020777361		XM_007431804
C11ORF70	NM_032930	XM_006628067	1	XM_019482027				XM_020796009		XM_007429459	1	XM_013178173	1	XM_013955977	1	XM_011586274	1			NM_001277812	1	XM_005516208	1	XM_009674341	1	XM_014886604	1
C11ORF74	NM_138787	XM_015338040	1	XM_019477206		XM_005304511	1									XM_011594628	1			NM_001286248	1	XM_014251898	1	XM_009688454	1	XM_014873625	1
C11ORF80	NM_024650	XM_015338885	1	XM_014604936		XM_008179711	1	XM_020813375		XM_025168587
C11ORF84	NM_138471					XM_005305597	1	XM_020804763		XM_007438250	1
C11ORF86	NM_001136485							XM_020813805
C11ORF87	NM_207645	XM_015341225	1	XM_006265887		XM_005311778	1	XM_020803131		XM_007432925		XM_013188150	1	XM_013953551	1	XM_011580594	1	XM_030461164						XM_009683793	1	XM_014877588	1
C11ORF88	NM_207430	XM_015337564	1	XM_019490153		XM_005291388	1	XM_020794394								XM_011589425	1			XM_004948127
C11ORF91	NM_001166692	XM_015338338	1	XM_019476662		XM_005291549	1	XM_020807616		XM_007442693								XM_030451531		XM_001231376	1	XM_014258985	1			XM_014884569	1
C11ORF94	NM_001080446			XM_014602107		XM_005302357	1	XM_020798573		XM_007431006	1	XM_013192820	1					XM_030452575				XM_005522468	1
C11ORF95	NM_001144936	XM_015338879	1	XM_019482724	1	XM_005305598	1	XM_020804743		XM_007442533										XM_015273355	1	XM_014262152	1
C11ORF96	NM_001145033	XM_015338051	1	XM_006277110		XM_005286748	1	XM_020800069		XM_025174206						XM_011588177	1	XM_030452011		NM_001145042	1	XM_005522407	1			XM_014873643	1
C11ORF97	NM_001190462							XM_020809350												XM_004938850
C11ORF98	NM_001286086	XM_015352956	1	XM_014606146		XM_008174110	1	XM_020797392		XM_015890628				XM_013951088	1							XM_014262852	1
C12ORF10	NM_021640	XM_006629366	1	XM_014610047		XM_005307737	1	XM_020784511		XM_025163768				XM_013943986	1	XM_011598021	1	XM_030468240		XM_015272610		XM_005533270	1	XM_009677091	1	XM_014893098	1
C12ORF29	NM_001009894	XM_006633611	1	XM_006275045		XM_005279120	1	XM_020777655		XM_007429068		XM_013182597	1	XM_013947321	1	XM_011574859	1	XM_030456334		XM_416129		XM_014248956	1	XM_009674609	1	XM_014888823	1
C12ORF4	NM_020374	XM_006633679	1	XM_006265398		XM_005307811	1	XM_020809245		XM_007437121		XM_013197240	1	XM_013948743	1	XM_011583101	1	XM_030469107		XM_001231609	1	XM_005531866	1	XM_009675388	1	XM_014869936	1
C12ORF40	NM_001031748	XM_015352597	1	XM_019487658		XM_008179326	1	XM_020797006		XM_025165909		XM_013190791	1	XM_013946538	1	XM_011571770	1	XM_030469062		XM_015275792	1	XM_014248809	1	XM_009665995	1	XM_014868974	1
C12ORF43	NM_022895			XM_006266994		XM_005288667	1	XM_020799127		XM_025172082		XM_013173699	1	XM_013944810	1	XM_011592829	1	XM_030460937		XM_015275416		XM_014253659	1	XM_009687463	1	XM_014894649	1
C12ORF45	NM_152318	XM_015351895	1	XM_006268269		XM_005300772	1	XM_020804408		XM_007424354		XM_013181050	1	XM_013947574	1	XM_011576833	1	XM_030463282		XM_003640394		XM_005527864	1	XM_009680009	1	XM_014877028	1
C12ORF49	NM_024738	XM_006640183	1	XM_006266404		XM_008171505	1	XM_020813610		XM_007423541		XM_013196081	1	XM_013945022	1	XM_011592635	1	XM_008497520		NM_001007841	1	XM_005524495	1	XM_009674933	1	XM_014894744	1
C12ORF50	NM_152589			XM_006275043		XM_005279122	1	XM_020777592		XM_025167193		XM_013182595	1	XM_013947031	1	XM_011574857	1			XM_416128		XM_014248833	1	XM_009674610	1	XM_014888439	1
C12ORF57	NM_138425			XM_019476023		XM_005312026	1	XM_020804136		XM_007420415						XM_011587616	1	XM_030450558		NM_001278146		XM_005523823	1			XM_014884232	1
C12ORF60	NM_175874							XM_020779183
C12ORF65	NM_152269	XM_006640379	1	XM_019486730		XM_005298701	1	XM_020802600		XM_007433165		XM_013173366	1	XM_013958670	1	XM_011590306	1	XM_008493401		NM_001252088	1	XM_014253989	1	XM_009666620	1	XM_014875113	1
C12ORF66	NM_152440	XM_006633803	1	XM_006263577		XM_005303181	1	XM_020786072		XM_007433414		XM_013195961	1	XM_013947485	1	XM_011574588	1	XM_008504471		XM_416063	1	XM_005519319	1	XM_009671776	1	XM_014888585	1
C12ORF73	NM_001135570			XM_006261631		XM_005310712	1	XM_020804432		XM_007438439				XM_013947736	1	XM_011576813	1	XM_008505612		NM_001135572	1	XM_014256856	1	XM_009679999	1	XM_014877008	1
C12ORF75	NM_001145199	XM_015352155	1			XM_005300783	1	XM_020803643				XM_013181024	1	XM_013947111	1			XM_030462088		XM_015286078		XM_014256832	1	XM_009680050	1
C14ORF1	NM_007176	XM_015350325	1	XM_006268368		XM_008164795	1	XM_020793852		XM_007436486	1	XM_013185551	1	XM_013940905	1	XM_011572850	1			XM_421281		XM_005520251	1	XM_009675694	1	XM_014890150	1
C14ORF105	NM_018168	XM_015350102	1	XM_019480014		XM_005295557	1	XM_020814954		XM_015891552	1	XM_013193807	1	XM_013959580	1	XM_011587684	1			XM_004936470	1	XM_005528548	1	XM_009670661	1	XM_014871416	1
C14ORF119	NM_017924					XM_005290170	1	XM_020779358		XM_007441502
C14ORF132	NM_001252507	XM_015350062	1	XM_019481623		XM_008165945	1	XM_020797961		XM_015890772		XM_013181612	1	XM_013941012	1	XM_011573063	1	XM_030452369		XM_004941906	1	XM_014249734	1	XM_009689730	1	XM_014884518	1
C14ORF159	NM_024952	XM_015350935	1	XM_006271822		XM_005285392	1	XM_020807580		XM_007443970	1	XM_013182176	1	XM_013940666	1	XM_011572973	1			XM_004941865	1	XM_014249702	1	XM_009689792	1	XM_014869882	1
C14ORF166	NM_016039	XM_006632410	1	XM_006264092		XM_005290222	1	XM_020814773		XM_007435321	1	XM_013193864	1	XM_013953193	1	XM_011587623	1			NM_205369	1	XM_005528576	1	XM_009677134	1	XM_014871472	1
C14ORF169	NM_024644			XM_006272563
C14ORF180	NM_001008404			XM_019479917				XM_020802113				XM_013182966	1	XM_013941023	1	XM_011591514	1	XM_030452023		XM_015287851		XM_005520084	1	XM_009675553	1	XM_014871875	1
C14ORF2	NM_004894					XM_005285816	1					XM_013183109	1	XM_013940815	1	XM_011598457	1			XM_004936390		XM_014250082	1	XM_009675548	1	XM_014871878	1
C14ORF28	NM_001017923	XM_006632382	1	XM_006264091		XM_005303426	1
C14ORF37	NM_001001872	XM_015350615	1	XM_019479989		XM_008170941	1	XM_020778428		XM_007427376	1	XM_013193879	1	XM_013959642	1	XM_011587685	1			XM_004936468	1	XM_005528546	1	XM_009670667	1	XM_014871490	1
C14ORF39	NM_174978			XM_019494076		XM_008168270	1	XM_020813682								XM_011591595	1	XM_030452370		XM_004936451		XM_005520042	1	XM_009670736	1	XM_014871495	1
C14ORF79	NM_174891			XM_006268011				XM_020814848
C14ORF80	NM_001134875	XM_015351154	1	XM_014605154		XM_005279104	1	XM_020812335		XM_007433293	1	XM_013190142	1			XM_011593638	1			XM_004943158		XM_005528724	1	XM_009669819	1	XM_014874684	1
C14ORF93	NM_021944			XM_006261179		XM_005290175	1	XM_020809722		XM_007439449
C15ORF39	NM_015492	XM_015343708	1	XM_006265439		XM_005311603	1	XM_020814165		XM_025170452		XM_013194087	1			XM_011597248	1	XM_030457184		XM_004943666	1	XM_014250983	1	XM_009673852	1	XM_014879098	1
C15ORF40	NM_144597	XM_006628678	1	XM_014605936		XM_005307241	1	XM_020790206		XM_007434297								XM_030456902		XM_413838	1	XM_014250987	1	XM_009681597	1	XM_014887712	1
C15ORF41	NM_032499	XM_006632497	1	XM_006272326		XM_008179736	1	XM_020809826		XM_025169533		XM_013174260	1	XM_013940446	1	XM_011582356	1	XM_030452563		XM_015287347	1	XM_005520329	1	XM_009677743	1	XM_014891580	1
C15ORF48	NM_032413	XM_006628639	1	XM_006278154		XM_005307275	1			XM_007427125		XM_013177255	1			XM_011593387	1	XM_030457413				XM_005521521	1			XM_014887787	1
C15ORF52	NM_207380	XM_015350914	1	XM_019496457		XM_005284714	1	XM_020795725		XM_007429006	1	XM_013198354	1	XM_013945356	1	XM_011597502	1			XM_004941295	1	XM_014257790	1	XM_009670838	1	XM_014878879	1
C15ORF57	NM_052849			XM_006277223		XM_005284667	1	XM_020795765		XM_015888401	1	XM_013198390	1	XM_013945376	1	XM_011597508	1			NM_001199531	1	XM_005529064	1	XM_009670833	1	XM_014878909	1
C15ORF59	NM_001039614	XM_006628969	1	XM_014604480		XM_005312673	1	XM_020803677		XM_007441568						XM_011589872	1			XM_413700	1	XM_005521364	1			XM_014889282	1
C15ORF61	NM_001143936	XM_006628740	1	XM_019477393		XM_005300722	1	XM_020810016								XM_011595836	1	XM_008502123		NM_001282329	1	XM_005521653	1			XM_014874551	1
C15ORF62	NM_001130448			XM_006270346		XM_005284677	1	XM_020795733		XM_007430071		XM_013198331	1	XM_013945379	1	XM_011597526	1	XM_030451088		XM_015286270	1	XM_005528977	1	XM_009682038	1	XM_014878774	1
C15ORF65	NM_001198784	XM_006628776	1	XM_006276869		XM_008164027	1	XM_020784815		XM_025171571						XM_011592308	1	XM_030457343
C16ORF45	NM_033201	XM_015360415	1	XM_006261586		XM_005307571	1	XM_020777593		XM_007421997		XM_013176928	1	XM_013940175	1	XM_011586669	1			NM_001277574		XM_005522910	1	XM_009683589	1	XM_014895181	1
C16ORF46	NM_152337	XM_015368219	1	XM_019488254		XM_008168636	1	XM_020801694		XM_025177751		XM_013176699	1	XM_013941234	1
C16ORF52	NM_001164579	XM_006637209	1	XM_014610657		XM_005304731	1	XM_020799571		XM_015887520	1	XM_013177049	1	XM_013950856	1	XM_011579473	1			XM_015294550	1	XM_014252794	1	XM_009683572	1	XM_014869224	1
C16ORF54	NM_175900					XM_005313466	1			XM_007439076	1
C16ORF58	NM_022744			XM_014600179		XM_008175499	1	XM_020813535		XM_015889043										XM_015274343	1
C16ORF59	NM_025108	XM_015359891	1	XM_006268570		XM_005314190	1	XM_020808184		XM_007433027	1	XM_013176776	1	XM_013939918	1	XM_011598219	1					XM_014252517	1	XM_009672089	1	XM_014888560	1
C16ORF62	NM_020314	XM_015359950	1	XM_019494745		XM_005307218	1	XM_020802979		XM_007437920	1	XM_013176811	1	XM_013950912	1	XM_011579036	1			XM_015294787	1	XM_005522927	1	XM_009683430	1	XM_014868948	1
C16ORF70	NM_025187	XM_015368529	1	XM_006268165		XM_008166900	1	XM_020806134		XM_007430663		XM_013192354	1	XM_013941024	1	XM_011573957	1	XM_030457789		NM_001030565	1	XM_014255477	1	XM_009678249	1	XM_014880803	1
C16ORF71	NM_139170	XM_015359998	1	XM_014597496		XM_008175932	1	XM_020778163				XM_013176841	1	XM_013939978	1	XM_011599671	1							XM_009673905	1	XM_014888487	1
C16ORF72	NM_014117	XM_006637157	1	XM_014610806		XM_005295269	1	XM_020814049		XM_007432837	1	XM_013189440	1	XM_013940246	1	XM_011586705	1	XM_030460186		XM_015294583		XM_005522880	1	XM_009683599	1	XM_014894596	1
C16ORF74	NM_206967					XM_008168625	1			XM_015888610
C16ORF78	NM_144602	XM_015368443	1	XM_006273199				XM_020788337		XM_025174697
C16ORF86	NM_001012984			XM_019488982				XM_020811462		XM_025170614		XM_013176562	1
C16ORF87	NM_001001436	XM_015368374	1	XM_006261650		XM_005289853	1	XM_020788363		XM_007439747		XM_013186896	1	XM_013941207	1	XM_011574083	1	XM_008501313		NM_001277573	1	XM_005526384	1			XM_014882413	1
C16ORF89	NM_152459	XM_015360440	1	XM_006278065				XM_020805946		XM_025164359		XM_013197257	1	XM_013961670	1					XM_414708	1			XM_009680297	1
C16ORF91	NM_001272051	XM_015359981	1			XM_005288877	1											XM_030460216				XM_014252427	1
C16ORF92	NM_001109659							XM_020798828
C16ORF96	NM_001145011			XM_019489989		XM_005314257	1	XM_020811927		XM_007435910		XM_013176793	1	XM_013939956	1					XM_015294636	1			XM_009674663	1
C17ORF105	NM_001136483	XM_015343521	1	XM_006268597		XM_005309477	1	XM_020794002						XM_013951459	1	XM_011583675	1			XM_015299464	1			XM_009670466	1
C17ORF47	NM_001038704			XM_019486311		XM_005278869	1
C17ORF49	NM_174893	XM_015340758	1	XM_019495589				XM_020799788																		XM_014893918	1
C17ORF50	NM_145272							XM_020777831
C17ORF53	NM_024032	XM_015361859	1	XM_014609239		XM_005301984	1	XM_020799339		XM_025164855				XM_013943337	1	XM_011595203	1							XM_009678082	1	XM_014889407	1
C17ORF58	NM_181655	XM_006635474	1	XM_006271210		XM_005282914	1	XM_020782344		XM_007430549		XM_013178878	1	XM_013953067	1	XM_011586844	1	XM_030461904		XM_015279976		XM_005526671	1	XM_009678975	1	XM_014882717	1
C17ORF62	NM_001033046	XM_006635358	1	XM_006270424		XM_005297578	1	XM_020785960		XM_015889656	1	XM_013198439	1	XM_013960877	1	XM_011587239	1			XM_415607	1	XM_005526813	1	XM_009674027	1	XM_014885052	1
C17ORF64	NM_181707			XM_014607999		XM_005298932	1	XM_020786948		XM_007427157		XM_013198046	1	XM_013955032	1			XM_030462694		XM_001235348				XM_009672999	1
C17ORF67	NM_001085430			XM_006262748		XM_005282815	1	XM_020786181		XM_015888151		XM_013179147	1	XM_013953079	1	XM_011586926	1	XM_008494460		NM_001278023	1	XM_005526700	1	XM_009678925	1	XM_014878255	1
C17ORF75	NM_022344	XM_015356455	1	XM_006271236		XM_005282841	1	XM_020783449		XM_007436952		XM_013178836	1	XM_013953153	1	XM_011586898	1	XM_030461756		XM_415664	1	XM_005526686	1	XM_009679055	1	XM_014878276	1
C17ORF80	NM_017941	XM_015356379	1	XM_006275923		XM_008167644	1	XM_020806723		XM_015888665	1	XM_013178827	1	XM_013948223	1	XM_011586766	1			XM_415700				XM_009668604	1	XM_014887427	1
C17ORF97	NM_001013672					XM_005298153	1			XM_025173704
C17ORF98	NM_001080465	XM_006634408	1	XM_006274991		XM_005301838	1	XM_020814529		XM_007429850				XM_013957466	1
C18ORF21	NM_031446	XM_006635829	1	XM_006275573		XM_005296561	1	XM_020804926		XM_007429898		XM_013198882	1	XM_013952788	1	XM_011592588	1	XM_030446198		XM_419039		XM_014256793	1	XM_009667252	1	XM_014887986	1
C18ORF25	NM_145055	XM_015340009	1	XM_014593940		XM_005305406	1	XM_020806550		XM_025166114		XM_013183199	1	XM_013948543	1	XM_011590610	1			XM_015272658	1	XM_005528090	1	XM_009666145	1	XM_014894859	1
C18ORF32	NM_001035005	XM_006627200	1	XM_006265563		XM_005296886	1	XM_020813493		XM_007444838		XM_013183226	1	XM_013956969	1	XM_011590653	1			XM_015277400		XM_014257057	1	XM_009666113	1	XM_014894895	1
C18ORF54	NM_173529	XM_015361362	1	XM_006269658		XM_005296919	1	XM_020778616		XM_007434656		XM_013195170	1	XM_013945581	1	XM_011590686	1							XM_009666094	1
C18ORF63	NM_001174123	XM_015354645	1	XM_019490323		XM_008164482	1	XM_020801820		XM_025174819		XM_013181206	1	XM_013940366	1	XM_011585933	1	XM_030446127		XM_015282430	1	XM_005517451	1	XM_009670146	1	XM_014870933	1
C18ORF8	NM_013326	XM_006633858	1	XM_006277548		XM_005282776	1	XM_020785693		XM_007435308	1	XM_013183547	1	XM_013939843	1	XM_011582469	1			XM_419161		XM_005517213	1	XM_009667070	1	XM_014871306	1
C19ORF12	NM_031448	XM_006641383	1	XM_006269840		XM_005289868	1	XM_020777347		XM_025167638				XM_013941252	1	XM_011574098	1	XM_030457676		NM_001277669	1	XM_014255437	1	XM_009678343	1	XM_014882255	1
C19ORF24	NM_017914	XM_006639935	1	XM_019490809		XM_005302338	1	XM_020780936		XM_007431883		XM_013200093	1			XM_011596474	1	XM_008499234	1	XM_015299977		XM_005531274	1			XM_014882941	1
C19ORF25	NM_152482	XM_006639776	1	XM_006272123		XM_005278911	1	XM_020781179		XM_025175084				XM_013945190	1	XM_011596483	1	XM_030466459		XM_004948879		XM_014259918	1	XM_009667511	1	XM_014882894	1
C19ORF35	NM_198532			XM_014599800								XM_013196228	1	XM_013948705	1									XM_009685210	1
C19ORF38	NM_001136482			XM_006265614		XM_005279572	1	XM_020791554		XM_007430027				XM_013952042	1	XM_011601143	1
C19ORF43	NM_024038	XM_006631613	1	XM_019493201		XM_005310636	1	XM_020809281		XM_007420967	1									XM_015302706	1	XM_014263075	1			XM_014893227	1
C19ORF44	NM_032207	XM_015365475	1	XM_006259515		XM_008171605	1	XM_020781007		XM_007437726		XM_013195222	1	XM_013956104	1	XM_011595885	1			XM_004948936		XM_014260327	1	XM_009678237	1	XM_014883018	1
C19ORF47	NM_001256440	XM_015340937	1	XM_019499720		XM_005279193	1	XM_020787162		XM_007433781		XM_013202009	1	XM_013953829	1	XM_011599118	1							XM_009670298	1
C19ORF53	NM_014047	XM_006631540	1			XM_008163334	1	XM_020798754		XM_007425852												XM_005533599	1			XM_014893243	1
C19ORF54	NM_198476	XM_015340939	1	XM_019493227		XM_005314175	1	XM_020787063		XM_007443090						XM_011599894	1					XM_014262339	1
C19ORF57	NM_024323			XM_019499403				XM_020798730		XM_025165204						XM_011600780	1
C19ORF60	NM_001100418	XM_015365463	1	XM_019483951		XM_005278990	1	XM_020781221		XM_007438021	1			XM_013943670	1	XM_011596573	1			XM_015300142		XM_005531658	1			XM_014887161	1
C19ORF66	NM_018381	XM_015348962	1			XM_005279302	1	XM_020812063		XM_007427905
C19ORF67	NM_001277378	XM_015349190	1	XM_019497590		XM_008173461	1	XM_020800332		XM_025171767
C19ORF68	NM_199341			XM_006275385				XM_020807439
C19ORF70	NM_205767	XM_006639864	1	XM_014604894		XM_005281152	1	XM_020794204		XM_007441114		XM_013201908	1	XM_013944970	1	XM_011596376	1			XM_003642843		XM_014259951	1	XM_009685576	1	XM_014882966	1
C19ORF71	NM_001135580			XM_006267380		XM_005313812	1	XM_020794293		XM_007440611		XM_013196243	1	XM_013943136	1					XM_015299783				XM_009669883	1
C19ORF81	NM_001195076							XM_020808203		XM_007423100
C1D	NM_006333	XM_015362891		XM_006260689		XM_005308221		XM_020801474		XM_025163366		XM_013194896		XM_013961836		XM_011600412		XM_030447470		XM_015278043		XM_005525416		XM_009686924		XM_014892855
C1GALT1	NM_020156	XM_015358160		XM_014603159		XM_005299873		XM_020781828		XM_007425279		XM_013183460		XM_013941306		XM_011595219		XM_030444317		XM_015281399		XM_014248701		XM_009674303		XM_014878501
C1GALT1C1	NM_152692	XM_015351630		XM_006260021		XM_005307412		XM_020813416		XM_025171824		XM_013185075		XM_013946336		XM_011578040		XM_030449041		XM_015278296		XM_005526220		XM_009671973		XM_014886460
C1ORF100	NM_001012970	XM_015362444	1	XM_019500618				XM_020788482		XM_025177709										XM_419543
C1ORF101	NM_173807			XM_019500612																XM_015283987
C1ORF106	NM_018265	XM_015342374	1	XM_006277979		XM_005313110	1	XM_020805317		XM_007433487	1					XM_011592316	1			XM_015298789						XM_014891980	1
C1ORF109	NM_017850	XM_015349260	1	XM_019490225		XM_005298350	1	XM_020800634								XM_011584279	1	XM_030464243		XM_417759		XM_005529919	1			XM_014881246	1
C1ORF112	NM_018186	XM_015355091	1	XM_014596001		XM_005283384	1	XM_020814257		XM_025172155		XM_013190119	1	XM_013954000	1	XM_011593598	1	XM_008495774				XM_005528675	1	XM_009672778	1
C1ORF115	NM_024709	XM_006626412	1			XM_005306934	1	XM_020786616		XM_015889417								XM_008492156		XM_429841	1	XM_014252842	1			XM_014892250	1
C1ORF116	NM_023938	XM_015342179	1	XM_006275670		XM_008172731	1	XM_020777897		XM_007431450		XM_013189783	1	XM_013950491	1	XM_011593271	1	XM_030465665		XM_417978		XM_014258094	1	XM_009672302	1	XM_014872566	1
C1ORF123	NM_017887	XM_006634900	1	XM_006259609		XM_005284836	1	XM_020799677		XM_007422253		XM_013176284	1	XM_013950596	1	XM_011572194	1			XM_015291214	1	XM_005521172	1	XM_009683326	1	XM_014870616	1
C1ORF131	NM_152379	XM_015345054	1	XM_019479715		XM_008169749	1	XM_020801189		XM_007441265		XM_013194626	1	XM_013946058	1	XM_011575404	1	XM_030447830		XM_015284382		XM_014263380	1	XM_009681006	1	XM_014875419	1
C1ORF141	NM_001276351							XM_020806062
C1ORF146	NM_001012425	XM_015355236	1	XM_006278891		XM_005298132	1	XM_020807148		XM_007430882		XM_013186690	1	XM_013961372	1	XM_011572575	1	XM_008490861		NM_001277653		XM_005521267	1	XM_009682532	1	XM_014884342	1
C1ORF158	NM_152290	XM_015337284	1	XM_019500636				XM_020781262		XM_025163342		XM_013187879	1	XM_013940038	1	XM_011585480	1	XM_008491232		NM_204914				XM_009670015	1
C1ORF159	NM_017891	XM_015336931	1	XM_006277793		XM_008167274	1	XM_020782283		XM_025165436		XM_013194283	1	XM_013956056	1	XM_011585314	1	XM_030463419		XM_015297134	1	XM_014259154	1	XM_009671493	1
C1ORF167	NM_001010881			XM_019494015				XM_020781982		XM_025162942		XM_013187809	1	XM_013940049	1	XM_011585215	1	XM_030463429				XM_014257238	1	XM_009671427	1	XM_014881712	1
C1ORF168	NM_001004303	XM_015355783	1	XM_014598712		XM_008167892	1	XM_020789858		XM_007430775	1	XM_013176135	1	XM_013960306	1	XM_011572142	1			XM_015291183	1	XM_014250866	1	XM_009683290	1	XM_014870574	1
C1ORF174	NM_207356	XM_015337166	1	XM_006270297		XM_008167152	1	XM_020781177		XM_025174761						XM_011598391	1	XM_030463613		XM_417541	1	XM_005528342	1			XM_014883942	1
C1ORF186	NM_001007544			XM_019477225		XM_008172713	1					XM_013189592	1	XM_013940417	1					XM_004934945
C1ORF189	NM_001010979	XM_015336464	1	XM_019493191		XM_008171973	1	XM_020814821		XM_025172248
C1ORF194	NM_001122961	XM_015342146	1	XM_014605448		XM_005312208	1	XM_020805295		XM_007433485										XM_015298769	1
C1ORF198	NM_032800	XM_006625656	1	XM_006275163		XM_005291240	1	XM_020801198		XM_007423662		XM_013194655	1	XM_013946054	1	XM_011574997	1	XM_030448580		XM_015284384		XM_014248327	1	XM_009680403	1	XM_014875361	1
C1ORF21	NM_030806	XM_006635281	1	XM_019500304		XM_005290719	1	XM_020795104		XM_025165466		XM_013177979	1	XM_013956329	1	XM_011588762	1	XM_030455232		XM_422292	1			XM_009672665	1	XM_014886728	1
C1ORF210	NM_182517	XM_015355436	1	XM_014608543		XM_005307102	1	XM_020783190				XM_013178000	1	XM_013960940	1	XM_011572403	1	XM_008490807		XM_422399	1	XM_005521058	1	XM_009670750	1	XM_014872147	1
C1ORF216	NM_152374	XM_015348428	1	XM_019488215		XM_005298384	1	XM_020808896		XM_007429520		XM_013184081	1	XM_013950412	1	XM_011583895	1	XM_030464433		XM_015297803		XM_014258471	1	XM_009685854	1	XM_014881253	1
C1ORF226	NM_001085375					XM_008175814	1			XM_007445397								XM_030455289		XM_015290405	1					XM_014874685	1
C1ORF228	NM_001145636	XM_015355146	1	XM_019477095		XM_005303034	1	XM_020783279		XM_007443908	1			XM_013962025	1	XM_011572343	1			XM_004936721	1			XM_009680932	1
C1ORF27	NM_017847	XM_015355067	1	XM_006267572		XM_005290694	1	XM_020795112		XM_007436931	1	XM_013177995	1	XM_013944552	1	XM_011588783	1			XM_015290573	1	XM_005531314	1	XM_009672652	1	XM_014884305	1
C1ORF35	NM_024319	XM_015354152	1	XM_014602753		XM_005286286	1	XM_020804934		XM_007438872						XM_011573280	1	XM_030445368		XM_001232811		XM_005527797	1
C1ORF43	NM_015449	XM_015368851	1	XM_006264313		XM_008171934	1	XM_020810788		XM_025167221		XM_013200454	1	XM_013942464	1	XM_011597193	1	XM_030465238		NM_001305796	1	XM_005532315	1	XM_009670616	1	XM_014892842	1
C1ORF50	NM_024097	XM_015336804	1	XM_019495285		XM_005281743	1	XM_020808037		XM_007442275		XM_013201332	1	XM_013959857	1	XM_011584992	1	XM_030463725		XM_417656		XM_005528286	1	XM_009689621	1	XM_014881779	1
C1ORF52	NM_198077	XM_006634818	1	XM_014594593		XM_005294464	1	XM_020795080		XM_007437563		XM_013177839	1			XM_011572715	1	XM_030455186		NM_001277560	1	XM_005521011	1			XM_014883796	1
C1ORF53	NM_001024594	XM_006634950	1	XM_019491188		XM_005304349	1	XM_020784688												XM_003641669	1			XM_009669834	1
C1ORF56	NM_017860			XM_006275410				XM_020798245		XM_007440881	1
C1ORF74	NM_152485	XM_015342797	1	XM_006275367		XM_005303571	1	XM_020780648		XM_007438696		XM_013189585	1	XM_013950484	1	XM_011593225	1	XM_030465619		XM_001235152		XM_005529398	1	XM_009672292	1	XM_014892334	1
C1ORF87	NM_152377	XM_015355477	1	XM_006277871		XM_005284923	1	XM_020789850		XM_025172879
C1ORF94	NM_032884	XM_015348380	1	XM_006267951		XM_005298468	1	XM_020800123		XM_007444450	1	XM_013184123	1	XM_013944924	1	XM_011584291	1			XM_417787
C1QA	NM_015991					XM_005281749		XM_020812380		XM_025170158		XM_013187797	1	XM_013956602		XM_011584979		XM_030463732		XM_417654		XM_005528281		XM_009689606		XM_014881768
C1QB	NM_000491					XM_005281752		XM_020812385		XM_025170157		XM_013187855	1	XM_013956600		XM_011584974		XM_030463730		XM_004947521		XM_005528279		XM_009689607		XM_014881659
C1QBP	NM_001212	XM_006640832		XM_019493255		XM_005284471		XM_020786831		XM_007421575		XM_013189826		XM_013958222		XM_011582043		XM_030462501		XM_015295877		XM_005525973		XM_009678198		XM_014887996
C1QC	NM_172369					XM_005281750		XM_020812383		XM_025170159				XM_013956601		XM_011584982		XM_008491169		XM_417653		XM_014257216		XM_009689623		XM_014881771
C1QL1	NM_006688	XM_015361852		XM_006278583				XM_020797980		XM_007423437						XM_011595039		XM_008495345		XM_428543		XM_005532614		XM_009685364		XM_014884795
C1QL2	NM_182528	XM_006636262				XM_005286821		XM_020779674		XM_025164961						XM_011582953		XM_030454490		XM_015289945		XM_005519628				XM_014871844
C1QL3	NM_001010908	XM_006634292				XM_005282433		XM_020806643		XM_007427575		XM_013186937				XM_011593252		XM_030445674		XM_015281997		XM_005518769				XM_014875596
C1QL4	NM_001008223	XM_006629281		XM_006264635		XM_005308419		XM_020783165		XM_007426223		XM_013170697				XM_011598031		XM_030468154		XM_015272599	1	XM_005532811
C1QTNF1	NM_030968	XM_006635382		XM_019496379		XM_005283031		XM_020813878		XM_007426264		XM_013197964		XM_013945802	1			XM_030461840		XM_001231906		XM_014259431		XM_009684534		XM_014887554
C1QTNF2	NM_031908	XM_015349313		XM_006277781		XM_005297995		XM_020809268		XM_007420978		XM_013178584		XM_013953747		XM_011571575		XM_008498706		XM_015293655		XM_005523796		XM_009685596		XM_014888326
C1QTNF3	NM_030945			XM_019495855		XM_005303583		XM_020807105		XM_025169333		XM_013181596		XM_013961021		XM_011597086		XM_008496447		XM_425002		XM_005527984		XM_009680614		XM_014875475
C1QTNF4	NM_031909	XM_015338710		XM_006267784		XM_005294985		XM_020799688		XM_007431500		XM_013193627		XM_013959314		XM_011588155		XM_030452058		XM_004941560		XM_014251881		XM_009682794		XM_014881948
C1QTNF5	NM_015645	XM_006642171		XM_019488452		XM_005303771		XM_020794742		XM_007441177		XM_013187258		XM_013956599		XM_011589382		XM_008498434		XM_001232466		XM_005531052				XM_014884641
C1QTNF6	NM_031910	XM_015359489		XM_006270244		XM_008179327		XM_020787738		XM_007421013		XM_013181103		XM_013948049		XM_011593914		XM_008495845		XM_004937750		XM_005527581		XM_009684306		XM_014885253
C1QTNF7	NM_031911	XM_006629590		XM_006265975		XM_005296137		XM_020806588		XM_007443708		XM_013180069		XM_013960020		XM_011584858		XM_008495475		XM_001232333		XM_014259475		XM_009673259		XM_014883209
C1QTNF8	NM_207419			XM_006274748		XM_005289184		XM_020805947		XM_007432426	1	XM_013174951				XM_011579308		XM_008498903		XM_425240		XM_005523203		XM_009670325		XM_014893496	1
C1QTNF9	NM_178540	XM_015341233	1	XM_006274428	1	XM_008165074	1	XM_020811057	1	XM_007422530	1									XM_015279159		XM_005516759	1			XM_014879644	1
C1R	NM_001733			XM_014603960		XM_005312034		XM_020804174		XM_007420402		XM_013199573		XM_013958054		XM_011587729		XM_008499159		XM_416518		XM_014253384		XM_009685137		XM_014884192
C1S	NM_001734			XM_006273405		XM_005312033		XM_020804181		XM_007420406		XM_013199550		XM_013958186		XM_011587705		XM_008499117		NM_001030777		XM_014253383		XM_009685136		XM_014884194
C2	NM_000063	XM_015367772	1	XM_006268968		XM_008176629		XM_020811167								XM_011601541				XM_417722
C20ORF194	NM_001009984	XM_015343836	1	XM_014597122		XM_008169602	1	XM_020777336		XM_025164882		XM_013182288	1	XM_013945034	1	XM_011588911	1	XM_030450437		XM_420883	1	XM_005517950	1	XM_009681870	1	XM_014876192	1
C20ORF196	NM_152504			XM_014595119				XM_020793641						XM_013961401	1					XM_015283926		XM_014254587	1	XM_009686871	1
C20ORF202	NM_001009612					XM_005304913	1
C20ORF24	NM_018840	XM_006639523	1	XM_006266631		XM_008168132	1	XM_020801141		XM_007430615	1	XM_013195849	1	XM_013961520	1	XM_011597808	1			NM_001079737	1	XM_005532192	1	XM_009679218	1	XM_014886278	1
C20ORF27	NM_001039140	XM_015343867	1	XM_014600981		XM_008169582	1	XM_020795219		XM_015888545		XM_013192520	1			XM_011588897	1	XM_030450920		XM_015273676		XM_005532584	1
C20ORF85	NM_178456	XM_015365020	1	XM_006271768		XM_005305828	1	XM_020797495		XM_025173708		XM_013190854	1	XM_013952696	1	XM_011578793	1	XM_008497987		XM_417493	1	XM_005524959	1	XM_009684048	1	XM_014873939	1
C20ORF96	NM_080571	XM_015365075	1	XM_019487815		XM_005304897	1	XM_020814671		XM_025175051		XM_013201673	1	XM_013958326	1	XM_011578385	1	XM_030463365		XM_417446				XM_009680989	1
C21ORF140	NM_001282537			XM_006260716		XM_005303343	1	XM_020796278		XM_007420172	1					XM_011588402	1			XM_004934536	1
C21ORF2	NM_004928	XM_006636729	1	XM_006272036		XM_005303667	1	XM_020787490		XM_007435438						XM_011594864	1	XM_008491065	1	XM_015276936	1	XM_005529527	1	XM_009690510	1	XM_014870439	1
C21ORF33	NM_004649			XM_019487257		XM_008176461	1	XM_020783908		XM_007426345	1	XM_013181405	1	XM_013941611	1	XM_011588220	1			NM_001030798	1	XM_005526514	1	XM_009679592	1	XM_014876838	1
C21ORF58	NM_058180	XM_006636717	1	XM_019492199		XM_008175346	1	XM_020789898		XM_025170997		XM_013171750	1	XM_013952112	1	XM_011599637	1	XM_030454507		XM_015289235	1			XM_009671797	1	XM_014891700	1
C21ORF59	NM_021254	XM_006628255	1	XM_006268252		XM_005283917	1	XM_020796261		XM_007424518	1	XM_013192924	1	XM_013955364	1	XM_011593755	1			NM_001006258	1	XM_005524059	1	XM_009667610	1	XM_014893731	1
C21ORF62	NM_019596	XM_015363544	1	XM_006268257		XM_005283921	1	XM_020796265		XM_007434434		XM_013192918	1	XM_013955276	1	XM_011593752	1	XM_030469277		XM_004938392	1	XM_005534692	1	XM_009667607	1	XM_014882035	1
C21ORF91	NM_017447	XM_006627766	1	XM_006278218		XM_005294644	1	XM_020785454		XM_015888930		XM_013182725	1	XM_013955342	1	XM_011582635	1	XM_030452542		XM_015295756	1	XM_005523999	1	XM_009667889	1	XM_014883616	1
C22ORF15	NM_182520	XM_015366030	1	XM_006270846
C22ORF23	NM_032561	XM_006636904	1	XM_006258957		XM_008179316	1	XM_020787733		XM_007434405		XM_013180974	1	XM_013947725	1	XM_011593948	1	XM_008496513		XM_416268	1	XM_014256587	1	XM_009665210	1	XM_014885222	1
C22ORF39	NM_173793	XM_015365852	1	XM_014598535		XM_005281105	1	XM_020805461		XM_007422432						XM_011589600	1	XM_030460387		XM_015275693	1	XM_005524587	1			XM_014894553	1
C2CD2	NM_015500	XM_015341681		XM_006274587		XM_008179871		XM_020814757		XM_007430234		XM_013181230		XM_013955247		XM_011588395		XM_030469296		XM_416741		XM_005526544		XM_009679504		XM_014880627
C2CD2L	NM_014807	XM_015337559		XM_019483572		XM_005299814		XM_020793663		XM_025175191		XM_013187106		XM_013943491		XM_011601776		XM_030464627		XM_015298011		XM_014259856		XM_009670026		XM_014893538
C2CD3	NM_015531	XM_015341446		XM_014603494		XM_008172295		XM_020791846		XM_025171268		XM_013191282		XM_013956355		XM_011584687		XM_030464787		XM_417250		XM_005524167		XM_009673458		XM_014888703
C2CD4C	NM_001136263	XM_015365260		XM_019484093		XM_005281129		XM_020794206		XM_007443117				XM_013944962		XM_011596422		XM_008499261		XM_015300007		XM_014259932				XM_014882947
C2CD4D	NM_001136003					XM_005293810		XM_020798143		XM_015888173
C2CD5	NM_014802	XM_015353204		XM_006268830		XM_008165635		XM_020813949				XM_013184605		XM_013947144		XM_011576537		XM_030456875		XM_015291624		XM_014256090		XM_009690357		XM_014880166
C2ORF40	NM_032411	XM_006639157	1	XM_019485015		XM_005306972	1	XM_020783972		XM_007439673		XM_013190200	1	XM_013954261	1	XM_011583573	1			XM_015275796	1	XM_005516563	1	XM_009673831	1	XM_014893440	1
C2ORF42	NM_017880	XM_015340414	1	XM_006272004		XM_008168678	1	XM_020780139		XM_007432093		XM_013197150	1			XM_011575433	1			XM_015297470	1			XM_009665692	1	XM_014885160	1
C2ORF49	NM_024093	XM_015364398	1	XM_019484923		XM_008166798	1	XM_020784061		XM_007433068		XM_013190234	1	XM_013954113	1	XM_011583575	1	XM_030462934		NM_001030813	1	XM_005516560	1	XM_009673826	1	XM_014893397	1
C2ORF50	NM_182500	XM_015352014	1	XM_019492664		XM_008179879	1	XM_020802313		XM_007423604		XM_013172628	1	XM_013955050	1	XM_011576919	1	XM_008495381		XM_004935761				XM_009682245	1	XM_014894913	1
C2ORF54	NM_024861			XM_006276110		XM_008175300	1	XM_020786407		XM_007427510		XM_013186061	1	XM_013939693	1	XM_011595014	1			XM_001233702		XM_005529631	1	XM_009665130	1	XM_014870358	1
C2ORF61	NM_173649			XM_006268497
C2ORF66	NM_213608			XM_019491982		XM_005294285	1			XM_025164947		XM_013187478	1	XM_013952191	1	XM_011575964	1	XM_008495958		XM_421909	1	XM_005519932	1	XM_009681538	1	XM_014879424	1
C2ORF68	NM_001013649			XM_006275004		XM_005279277	1	XM_020780106		XM_007434545												XM_005532939	1			XM_014891358	1
C2ORF69	NM_153689	XM_015358799	1	XM_006263634		XM_005310336	1	XM_020795346		XM_007432320		XM_013187616	1	XM_013952320	1	XM_011576258	1	XM_008495945		NM_001039306	1	XM_005519918	1	XM_009681345	1	XM_014879387	1
C2ORF70	NM_001105519	XM_015347136	1	XM_006257873		XM_005284146	1	XM_020812750		XM_007440858		XM_013184549	1			XM_011590894	1			XM_420014	1
C2ORF71	NM_001029883			XM_006271805		XM_008174944	1	XM_020793122		XM_007440753	1	XM_013192448	1	XM_013949784	1	XM_011585728	1			XM_015278136	1	XM_005523270	1	XM_009690147	1	XM_014877478	1
C2ORF72	NM_001144994	XM_006637717	1	XM_019495384	1	XM_008174710	1	XM_020801646		XM_025167948						XM_011581090	1	XM_030455878		XM_004943598	1	XM_014254324	1			XM_014871639	1
C2ORF73	NM_001100396	XM_015362468	1	XM_006274450		XM_005307343	1	XM_020809926		XM_007425797		XM_013191031	1	XM_013949748	1	XM_011601578	1			NM_001135572	1			XM_009669090	1
C2ORF76	NM_001017927	XM_015358621	1	XM_006277957		XM_005279857	1	XM_020779602		XM_007425539		XM_013186476	1	XM_013959739	1	XM_011582823	1	XM_030453784		NM_001277872	1	XM_005519630	1	XM_009677197	1	XM_014871828	1
C2ORF78	NM_001080474			XM_019481136		XM_005286563	1
C2ORF80	NM_001099334	XM_015358392	1	XM_019492264	1	XM_008172529	1	XM_020780721				XM_013171655	1	XM_013952135	1	XM_011577778	1									XM_014880321	1
C2ORF81	NM_001145054	XM_015361680	1	XM_019483737		XM_008174458	1	XM_020795150								XM_011600258	1			XM_015301326	1
C2ORF82	NM_206895	XM_015361491	1	XM_006261803		XM_005310250	1	XM_020787342		XM_015888281	1	XM_013188081	1	XM_013942652	1	XM_011577358	1			NM_001277481	1	XM_005529560	1	XM_009669818	1	XM_014879526	1
C2ORF88	NM_032321	XM_015359284	1			XM_008179240	1	XM_020802865		XM_007425308	1	XM_013178652	1	XM_013952266	1	XM_011575616	1			NM_001302144				XM_009673870	1
C3	NM_000064	XM_015349017		XM_006265601		XM_008174762	1			XM_007423893		XM_013201762		XM_013946255	1	XM_011600510		XM_030468660		NM_205405		XM_014262089		XM_009670353		XM_014893978
C3AR1	NM_004054	XM_006627070	1	XM_019482322		XM_005307863	1	XM_020805798				XM_013199883		XM_013956220		XM_011583173		XM_008503219		NM_001030769		XM_005531044		XM_009682288		XM_014887377
C3ORF14	NM_020685	XM_015347174	1	XM_006267003		XM_005297870	1	XM_020804980		XM_015890253		XM_013180239	1	XM_013948916	1	XM_011573355	1	XM_030458608		XM_414410	1	XM_014251824	1	XM_009678648	1	XM_014873017	1
C3ORF18	NM_016210	XM_015342076	1	XM_006270312		XM_005285292	1	XM_020788818		XM_007421815		XM_013191980	1	XM_013951971	1	XM_011595371	1	XM_030458405		XM_015292778	1	XM_014251812	1	XM_009680767	1	XM_014869692	1
C3ORF20	NM_032137	XM_015352272	1	XM_019499556		XM_008168092	1	XM_020802807		XM_025168382		XM_013182606	1	XM_013947448	1			XM_030454128						XM_009674595	1
C3ORF22	NM_152533							XM_020815163
C3ORF30	NM_152539			XM_014603919		XM_005304776	1	XM_020783811		XM_025173241						XM_011585891	1			XM_015294671						XM_014890300	1
C3ORF33	NM_173657	XM_006637557	1	XM_014602907		XM_005286971	1	XM_020781942		XM_007439268		XM_013193003	1	XM_013957860	1	XM_011592508	1	XM_030456493		XM_015291815		XM_014254274	1	XM_009668486	1	XM_014886109	1
C3ORF38	NM_173824	XM_015361746	1	XM_006259381		XM_005283646	1	XM_020811082		XM_007423788		XM_013182971	1	XM_013950005	1	XM_011583744	1	XM_008496837		XM_004938306	1	XM_005524093	1	XM_009675243	1	XM_014888467	1
C3ORF52	NM_024616	XM_015342044	1	XM_014599142		XM_005283633	1	XM_020810075		XM_015887319		XM_013186436	1	XM_013950051	1	XM_011583901	1	XM_030460642				XM_014253325	1	XM_009675054	1	XM_014882108	1
C3ORF58	NM_173552	XM_006637811	1	XM_006263309		XM_005303280	1	XM_020801997		XM_007428332		XM_013181468	1	XM_013944285	1	XM_011577709	1			XM_422591		XM_005527074	1	XM_009688980	1	XM_014877937	1
C3ORF62	NM_198562	XM_015347328	1			XM_008179816	1	XM_020789493		XM_025165178
C3ORF67	NM_198463	XM_015347089	1	XM_014604757		XM_005295931	1	XM_020795356		XM_007440575	1	XM_013180356	1	XM_013948905	1	XM_011573366	1	XM_030458523		XM_414408	1	XM_005522237	1	XM_009675856	1	XM_014872940	1
C3ORF70	NM_001025266	XM_006636652	1	XM_014604566		XM_005308662	1	XM_020787372		XM_007420638				XM_013953164	1	XM_011594830	1	XM_030456049		XM_015277166		XM_005529545	1	XM_009690483	1	XM_014870331	1
C3ORF80	NM_001168214	XM_015360970	1	XM_019491659		XM_005309108	1	XM_020791765		XM_025170802
C3ORF84	NM_001080528	XM_015347957	1					XM_020795379		XM_025173523
C4A	NM_007293	XM_015342034	1	XM_014608554	1	XM_008167964	1			XM_007430311	1					XM_011580814	1			XM_417086	1	XM_005516325	1			XM_014868885	1
C4B	NM_001002029					XM_008176637	1					XM_013202278	1
C4BPA	NM_000715									XM_015888645	1									XM_015298885
C4ORF17	NM_032149			XM_019488066		XM_005278495	1	XM_020815638	1			XM_013199909	1	XM_013951514	1	XM_011574561	1			XM_001235322		XM_014262871	1	XM_009689410	1
C4ORF19	NM_018302			XM_006261375		XM_008169952	1	XM_020786182		XM_015887889		XM_013186024	1	XM_013949447	1	XM_011582604	1	XM_030450139		XM_015285684		XM_005517780	1	XM_009673349	1	XM_014871006	1
C4ORF22	NM_152770	XM_015364114	1	XM_006269523		XM_008165688	1	XM_020803170		XM_007425361	1	XM_013190507	1	XM_013954520	1	XM_011583436	1							XM_009667792	1
C4ORF32	NM_152400			XM_014597989		XM_005287935	1	XM_020802128		XM_007437749	1	XM_013185336	1	XM_013951528	1	XM_011574502	1			XM_015276705	1	XM_014263202	1	XM_009665453	1	XM_014878293	1
C4ORF33	NM_173487	XM_015344883	1	XM_019494363	1	XM_008173790	1	XM_020781537		XM_025177021		XM_013200042	1	XM_013951544	1	XM_011597676	1	XM_030450800		XM_004940999		XM_014254748	1	XM_009689321	1	XM_014883708	1
C4ORF36	NM_144645					XM_005292034	1
C4ORF45	NM_152543	XM_015344580	1	XM_019481447		XM_005299359	1	XM_020781416		XM_025172476		XM_013175223	1							XM_001233137	1
C4ORF46	NM_001008393	XM_006629522	1			XM_005299303	1											XM_030450231		XM_015285336	1	XM_005517590	1			XM_014883683	1
C4ORF47	NM_001114357	XM_015345352	1	XM_006276047		XM_005281996	1	XM_020803501		XM_007423694		XM_013179784	1	XM_013942120	1	XM_011578941	1	XM_030450021		XM_004935975	1			XM_009676667	1
C4ORF48	NM_001141936	XM_015343891	1	XM_006270130		XM_008169687	1	XM_020805922		XM_025166716						XM_011593029	1	XM_030450605		NM_001293173		XM_005517894	1			XM_014895236	1
C4ORF50	XM_011513603	XM_015344912	1	XM_019477653		XM_008170175	1													XM_015285818	1			XM_009686294	1	XM_014895177	1
C4ORF51	NM_001080531							XM_020783035
C5	NM_001735	XM_015367031		XM_014603739		XM_008169506		XM_020809126		XM_025172293		XM_013188813		XM_013939519		XM_011579599		XM_008491595		XM_415405		XM_005529254		XM_009681046		XM_014880080
C5AR1	NM_001736	XM_006627636	1			XM_005311126	1	XM_020787177										XM_008498260	1	XM_015273054		XM_014262397	1			XM_014894052	1
C5ORF15	NM_020199	XM_006631856	1	XM_006262155		XM_005297882	1	XM_020794471		XM_007430607		XM_013175719	1	XM_013945873	1	XM_011571177	1	XM_030459266		XM_015294018	1	XM_005523497	1	XM_009679203	1	XM_014891795	1
C5ORF22	NM_018356	XM_006634544	1	XM_006276322		XM_008171775	1	XM_020786657		XM_007439820		XM_013187428	1	XM_013940688	1	XM_011594612	1	XM_030444968		XM_418996		XM_014255601	1	XM_009669497	1	XM_014872409	1
C5ORF24	NM_152409	XM_015349416	1	XM_019478572		XM_005309441	1	XM_020794457		XM_025174822		XM_013175858	1	XM_013945981	1	XM_011571206	1	XM_030459065		XM_015294097	1	XM_014253240	1	XM_009681649	1	XM_014883443	1
C5ORF30	NM_033211	XM_015336499	1	XM_014597284		XM_008163382	1	XM_020794411		XM_025171829		XM_013193419	1			XM_011597957	1			XM_003643054		XM_014261493	1	XM_009668743	1	XM_014892410	1
C5ORF34	NM_198566	XM_015340242	1	XM_014594125		XM_008168722	1	XM_020783564		XM_007430466		XM_013181774	1	XM_013960994	1	XM_011594302	1			XM_015277557	1	XM_014261779	1	XM_009669422	1	XM_014884287	1
C5ORF42	NM_023073	XM_015340275	1	XM_019496024		XM_005282133	1	XM_020795663		XM_007431541	1	XM_013181734	1	XM_013961092	1	XM_011598730	1			XM_015277529	1	XM_014257012	1	XM_009680648	1	XM_014875451	1
C5ORF47	NM_001144954			XM_019478403		XM_008179589	1	XM_020807190				XM_013191810	1					XM_030459404				XM_014252997	1			XM_014875894	1
C5ORF49	NM_001089584	XM_006635577	1	XM_006274492		XM_005294583	1	XM_020812767		XM_025173380		XM_013182043	1	XM_013952319	1	XM_011580331	1	XM_008491367		XM_003640781				XM_009665149	1	XM_014872358	1
C5ORF51	NM_175921	XM_006626824	1	XM_006264480		XM_005282210	1	XM_020783650		XM_007426731		XM_013181600	1	XM_013961000	1	XM_011594384	1			XM_424778	1	XM_014256923	1	XM_009669425	1	XM_014875449	1
C5ORF52	NM_001145132			XM_019493792		XM_008172901	1	XM_020800791		XM_025170450
C5ORF58	NM_001102609							XM_020780490
C5ORF63	NM_001164478	XM_006626931	1	XM_006276975		XM_008171341	1	XM_020790643		XM_007437028		XM_013188338	1	XM_013950520	1	XM_011599058	1			XM_015280530	1	XM_005532230	1	XM_009684408	1	XM_014883880	1
C6	NM_000065	XM_015368178				XM_008168728		XM_020783647				XM_013181603		XM_013961022		XM_011594338		XM_030467098		XM_015277349		XM_014256999		XM_009680677		XM_014875549
C6ORF106	NM_022758	XM_006628285	1	XM_019484858		XM_005309680	1	XM_020796082		XM_007426630		XM_013196996	1	XM_013950456	1	XM_011592337	1			NM_001030919	1	XM_005529367	1	XM_009671836	1	XM_014872730	1
C6ORF118	NM_144980	XM_006638804	1	XM_014596723		XM_005287951	1	XM_020808702		XM_025168057		XM_013186744	1	XM_013945410	1									XM_009681254	1
C6ORF120	NM_001029863	XM_006638409	1	XM_014596781		XM_005303953	1	XM_020801222		XM_007437205		XM_013194639	1	XM_013946104	1	XM_011575019	1	XM_030446808		XM_015284059	1	XM_014263460	1	XM_009680267	1	XM_014875566	1
C6ORF132	NM_001164446			XM_006268076		XM_008171755	1	XM_020780632		XM_015887625		XM_013189724	1	XM_013950483	1	XM_011593219	1	XM_030465550		XM_004934991	1	XM_005529285	1	XM_009672291	1	XM_014892350	1
C6ORF136	NM_145029			XM_006276609		XM_008175851	1	XM_020812307		XM_007436572						XM_011601091	1					XM_005533689	1
C6ORF163	NM_001010868			XM_006263181		XM_008165601	1	XM_020786587		XM_025174281		XM_013180159	1	XM_013948780	1	XM_011576377	1			XM_419850				XM_009668419	1
C6ORF203	NM_016487	XM_015349401	1	XM_006261675		XM_005287688	1	XM_020804851		XM_007425430		XM_013175651	1	XM_013948824	1	XM_011581446	1			NM_001278010	1	XM_005518247	1	XM_009676928	1	XM_014887905	1
C6ORF229	NM_001282492	XM_015357273	1	XM_006260550		XM_008164477	1	XM_020781658		XM_007421942	1			XM_013962004	1									XM_009688767	1
C6ORF47	NM_021184					XM_005289316	1			XM_007437836
C6ORF52	NM_001145020	XM_015354666	1	XM_006261977	1	XM_005309970	1			XM_015889733	1	XM_013197517	1			XM_011581260	1			NM_001252015	1	XM_014254523	1	XM_009677957	1	XM_014878440	1
C6ORF58	NM_001010905	XM_015358493	1	XM_019479689		XM_005280219	1	XM_020790735		XM_025168900		XM_013175350	1	XM_013958908	1	XM_011599715	1	XM_008497313		XM_419749		XM_005518627	1	XM_009688780	1	XM_014874279	1
C6ORF62	NM_030939	XM_015357270	1	XM_006260540		XM_008164457	1	XM_020781578		XM_007421936		XM_013181196	1	XM_013941123	1	XM_011585956	1	XM_008505486		XM_419091	1	XM_005517321	1	XM_009688728	1	XM_014875185	1
C6ORF89	NM_152734	XM_015342481	1	XM_014605453		XM_005280490	1	XM_020795420		XM_007422989		XM_013200363	1	XM_013946635	1	XM_011592136	1	XM_030465445		XM_015298899	1	XM_014258972	1	XM_009672560	1	XM_014872802	1
C7	NM_000587	XM_006626914		XM_006277876		XM_008168696		XM_020783634		XM_007442798		XM_013181728		XM_013961069		XM_011594340		XM_008493470		XM_424774		XM_014257014		XM_009680676		XM_014875541
C7ORF25	NM_024054	XM_015354553	1	XM_006259838		XM_005287301	1	XM_020798413		XM_007422829		XM_013192078	1	XM_013955691	1	XM_011589786	1	XM_030444650		XM_418867	1	XM_005529927	1	XM_009679410	1	XM_014883491	1
C7ORF26	NM_024067	XM_015360072	1	XM_014602210		XM_005312133	1	XM_020811969		XM_015889409		XM_013176797	1	XM_013939893	1	XM_011586495	1	XM_030460166		XM_414955		XM_005522836	1	XM_009674664	1	XM_014890961	1
C7ORF31	NM_138811	XM_015357970	1	XM_006275121		XM_008170142	1	XM_020782116		XM_025167642		XM_013171759	1	XM_013941369	1	XM_011585616	1			XM_418724	1	XM_014248376	1	XM_009676438	1	XM_014893547	1
C7ORF34	NM_178829					XM_005281667	1			XM_007441004	1
C7ORF43	NM_018275	XM_015340310	1	XM_014607866		XM_008177752	1	XM_020790496		XM_025174944		XM_013170734	1	XM_013943062	1	XM_011601218	1			XM_015274964	1	XM_014261890	1	XM_009670797	1
C7ORF49	NM_024033			XM_014595327		XM_008178777	1	XM_020815484		XM_007423194	1	XM_013182544	1	XM_013947054	1	XM_011600603	1			XM_003640366
C7ORF50	NM_032350	XM_015360033	1	XM_019494670		XM_005289149	1	XM_020804325		XM_007440739		XM_013177130	1	XM_013950871	1	XM_011579481	1	XM_030459503		XM_414763		XM_014252411	1	XM_009690089	1	XM_014870004	1
C7ORF57	NM_001100159	XM_015358812	1	XM_019483884		XM_005278552	1	XM_020815538		XM_025172002		XM_013182058	1	XM_013952747	1			XM_030446255		XM_419025		XM_005534690	1	XM_009684531	1	XM_014872304	1
C7ORF62	NM_152706	XM_006635445	1	XM_006268443						XM_007436841	1									XM_015294291	1			XM_009674185	1
C7ORF72	NM_001161834	XM_015357175	1	XM_019483853		XM_005278559	1	XM_020806238				XM_013182030	1	XM_013952750	1	XM_011592627	1			XM_004935141		XM_005527857	1	XM_009681908	1	XM_014872354	1
C7ORF73	NM_001130929	XM_006633844	1	XM_014607166		XM_005296347	1	XM_020792179		XM_007431358	1	XM_013173175	1	XM_013947126	1	XM_011576850	1			NM_001302133		XM_005527913	1	XM_009679908	1	XM_014881594	1
C8A	NM_000562	XM_015355814		XM_006265431		XM_005284925		XM_020789856		XM_025168294		XM_013176444		XM_013960307		XM_011572141		XM_008500390		XM_426667		XM_005521202		XM_009683293		XM_014870573
C8B	NM_000066	XM_015355812		XM_006265427		XM_005284926		XM_020789857		XM_025174730		XM_013176132		XM_013960309		XM_011572138		XM_008500805		XM_422502		XM_014250964		XM_009683294		XM_014870563
C8G	NM_000606	XM_015341317		XM_006267561				XM_020809174		XM_007427057		XM_013182955		XM_013954473		XM_011597947		XM_030461390		XM_015279624		XM_014256364		XM_009668188		XM_014881064
C8ORF22	NM_001007176			XM_006274846		XM_005279934	1	XM_020790976		XM_007432533	1	XM_013184874	1	XM_013954634	1	XM_011582574	1			XM_015282596		XM_014253963	1	XM_009683102	1	XM_014874353	1
C8ORF33	NM_023080	XM_006637089	1	XM_019493091		XM_008173974	1	XM_020813108		XM_007423846	1					XM_011598250	1			XM_001232227	1	XM_014252581	1	XM_009672118	1
C8ORF34	NM_052958	XM_006633992	1	XM_006260932		XM_008165285	1	XM_020812445		XM_025163365		XM_013172487	1	XM_013942798	1	XM_011583825	1	XM_030444694		XM_015282758		XM_005517106	1	XM_009668429	1	XM_014873005	1
C8ORF37	NM_177965	XM_015357597	1	XM_019495771		XM_008168343	1	XM_020785412		XM_007425913		XM_013172334	1	XM_013941971	1	XM_011602257	1	XM_030445594		XM_015282936	1	XM_014254094	1	XM_009676059	1	XM_014879827	1
C8ORF4	NM_020130	XM_015355798	1	XM_006262781		XM_005286491	1	XM_020780393		XM_007430352	1	XM_013194470	1	XM_013952854	1	XM_011575091	1			XM_001232954		XM_014259611	1	XM_009682090	1	XM_014890861	1
C8ORF46	NM_152765	XM_015353405	1	XM_019498710		XM_005288083	1	XM_020813044				XM_013172556	1	XM_013942827	1	XM_011583799	1			XM_004939886	1	XM_005517420	1	XM_009668406	1	XM_014873095	1
C8ORF48	NM_001007090	XM_015351278	1	XM_019487857		XM_005279509	1	XM_020784431		XM_025171201		XM_013199011	1	XM_013949152	1	XM_011578155	1	XM_030449356		XM_015278572				XM_009685410	1	XM_014877227	1
C8ORF58	NM_173686			XM_019482471		XM_005285125	1	XM_020780320		XM_007428580						XM_011575189	1					XM_014259533	1			XM_014892914	1
C8ORF59	NM_001099670	XM_015354803	1			XM_005299390	1	XM_020808099		XM_007432734				XM_013956797	1	XM_011583702	1			XM_015282853		XM_005517055	1	XM_009674678	1	XM_014870744	1
C8ORF74	NM_001040032	XM_006626105	1	XM_019496393		XM_008171876	1	XM_020815851		XM_015888491				XM_013956607	1									XM_009666947	1
C8ORF76	NM_032847	XM_006636079	1	XM_014603856		XM_005288762	1	XM_020796566	1	XM_007435889	1	XM_013184989	1			XM_011602085	1	XM_030446365		XM_418455	1	XM_005517384	1	XM_009682983	1	XM_014870136	1
C8ORF82	NM_001001795	XM_015354093	1	XM_014596617	1	XM_008165189	1	XM_020815349		XM_025171954				XM_013945131	1	XM_011600735	1					XM_005533745	1			XM_014893287	1
C8ORF88	NM_001190972			XM_019486562		XM_008168317	1	XM_020813783		XM_007430001				XM_013956873	1			XM_030446226		XM_015282837				XM_009674694	1
C8ORF89	NM_001243237	XM_015353410	1	XM_019498502		XM_005306799	1	XM_020812760		XM_025164515
C9	NM_001737	XM_015338813		XM_014594005		XM_005282213		XM_020795662		XM_007439379		XM_013181666		XM_013961105		XM_011594356		XM_030467142				XM_014256994		XM_009680667		XM_014875519
C9ORF116	NM_144654	XM_006640639	1	XM_006257894		XM_005293219	1	XM_020794920		XM_007431905		XM_013188668	1	XM_013941784	1	XM_011579651	1	XM_030461494		XM_015279591		XM_005529263	1	XM_009665816	1	XM_014879988	1
C9ORF135	NM_001010940	XM_015366415	1	XM_014608658		XM_005297777	1	XM_020814159		XM_025171209
C9ORF142	NM_183241			XM_006264845				XM_020793299
C9ORF152	NM_001012993	XM_015354112	1			XM_005297158	1	XM_020779776		XM_007428353				XM_013949654	1			XM_008500752						XM_009681841	1
C9ORF16	NM_024112	XM_006640722	1	XM_006269431		XM_008169239	1	XM_020793396		XM_025170425		XM_013198740	1	XM_013955899	1	XM_011579901	1	XM_030461284		NM_001197034	1	XM_005527230	1	XM_009685009	1	XM_014873161	1
C9ORF172	NM_001080482	XM_015366738	1	XM_014602726		XM_005295594	1	XM_020809160		XM_007427081	1	XM_013182734	1	XM_013954478	1	XM_011597881	1					XM_014256220	1	XM_009668193	1	XM_014881100	1
C9ORF24	NM_032596			XM_006269960		XM_008166376	1	XM_020796426		XM_025172967		XM_013195537	1			XM_011597394	1			XM_424976
C9ORF3	NM_032823	XM_015367553	1	XM_019478015		XM_005304291	1	XM_020805839		XM_025168583		XM_013198793	1	XM_013955407	1	XM_011577837	1			XM_015280379	1	XM_014252314	1	XM_009673258	1	XM_014869144	1
C9ORF40	NM_017998	XM_015367199	1			XM_008168503	1													XM_001231460	1	XM_014259096	1			XM_014886309	1
C9ORF43	NM_152786	XM_015366847	1	XM_006268272				XM_020809145		XM_025167106				XM_013945705	1									XM_009668110	1
C9ORF64	NM_032307	XM_015362983	1	XM_006263729		XM_005311878	1	XM_020812829		XM_007431995		XM_013195793	1	XM_013950352	1	XM_011577927	1			XM_001231513	1	XM_005522634	1	XM_009669512	1	XM_014869096	1
C9ORF69	NM_152833			XM_006269634																NM_001282320
C9ORF72	NM_018325	XM_006629806	1	XM_014596358		XM_005294755	1	XM_020796169		XM_007426945		XM_013193381	1	XM_013955400	1	XM_011586199	1	XM_008495821		XM_424945		XM_005529972	1	XM_009680010	1	XM_014892867	1
C9ORF78	NM_016520	XM_006640649	1	XM_006272284		XM_008169186	1	XM_020794817		XM_007431256		XM_013198632	1	XM_013944598	1	XM_011579830	1	XM_030461211		XM_415471	1	XM_005527270	1	XM_009690005	1	XM_014873216	1
C9ORF84	NM_173521	XM_015362589	1	XM_019490658		XM_008168765	1	XM_020791138		XM_025164300						XM_011586267	1	XM_008495847	1	XM_015280633	1	XM_005530780	1	XM_009676805	1	XM_014889225	1
C9ORF85	NM_182505	XM_006626976	1	XM_006266877		XM_005297755	1	XM_020798618		XM_007434504		XM_013194639	1	XM_013959831	1	XM_011577750	1			XM_001233820		XM_014259120	1	XM_009683230	1	XM_014886297	1
CA1	NM_001738			XM_019486874		XM_005299387								XM_013956853								XM_005517053	1	XM_009674697	1
CA10	NM_020178	XM_015355921		XM_014601951		XM_005305733		XM_020784041		XM_007421721		XM_013178894		XM_013953136		XM_011586955		XM_030461832		XM_415644		XM_014255806		XM_009678896		XM_014878278
CA11	NM_001217			XM_019500921				XM_020798855		XM_007423013
CA12	NM_001218	XM_015343617		XM_019477908		XM_005285063		XM_020784707		XM_007424398		XM_013177487		XM_013957085		XM_011591131		XM_008504670		XM_413756		XM_005521419		XM_009681630		XM_014879139
CA13	NM_198584			XM_014610181		XM_005299391		XM_020808102	1	XM_007432736	1	XM_013172398	1	XM_013956874	1	XM_011583697				XM_003640811		XM_005517054	1	XM_009674696	1	XM_014870780	1
CA14	NM_012113	XM_015336432	1	XM_019477352		XM_005293670		XM_020798212		XM_007444273				XM_013950557		XM_011598692		XM_030464974		XM_015298664		XM_014261984				XM_014891275
CA2	NM_000067	XM_006634451		XM_019486801	1	XM_005299385		XM_020808109	1	XM_007430230	1	XM_013172532	1	XM_013956837	1	XM_011600192				NM_205317				XM_009674700	1	XM_014870745	1
CA3	NM_005181			XM_006257750	1	XM_005299517		XM_020808110	1	XM_007430229	1	XM_013172533	1	XM_013956862		XM_011583689	1	XM_008506406	1	NM_001277411		XM_005517052	1	XM_009674699		XM_014870783	1
CA4	NM_000717	XM_015367789	1	XM_014608058		XM_008178820		XM_020786965				XM_013198057		XM_013955043		XM_011581900		XM_008492333		XM_415893		XM_005525913		XM_009672905		XM_014881152
CA5A	NM_001739	XM_015368216		XM_014607875		XM_005292239		XM_020788258		XM_007422117		XM_013197592		XM_013954648		XM_011587446		XM_008491337		XM_414195	1	XM_005528220		XM_009669960		XM_014874498
CA6	NM_001215	XM_015336881		XM_014610372		XM_005293026		XM_020782351		XM_007432046	1	XM_013194220		XM_013960384		XM_011585295		XM_030463540		XM_015297148		XM_014259157				XM_014885782
CA7	NM_005182	XM_006641219		XM_006274319		XM_005310880				XM_007421057		XM_013176648		XM_013941147		XM_011574171		XM_030457602		XM_414152		XM_005533901		XM_009674727		XM_014892586
CA8	NM_004056	XM_015353593		XM_006270727		XM_005288123		XM_020812944		XM_025165187		XM_013185862		XM_013954621		XM_011590598		XM_030444542		XM_419221		XM_005517132		XM_009673561		XM_014873072
CA9	NM_001216			XM_019497239	1	XM_008174893		XM_020800732		XM_007443594		XM_013181614		XM_013961104		XM_011597063		XM_030468041		XM_015277495		XM_005527998		XM_009680598		XM_014875556
CAAP1	NM_024828	XM_015345348		XM_006268984		XM_005294798		XM_020796184		XM_007433021		XM_013193374		XM_013946689		XM_011586217		XM_030467950		XM_004949575		XM_005532656		XM_009679917		XM_014884093
CAB39	NM_016289	XM_006637599		XM_019478722		XM_005282496		XM_020801830		XM_007437161		XM_013188124		XM_013956760		XM_011577468		XM_030456060		XM_003641738		XM_005529604		XM_009674107		XM_014870276
CAB39L	NM_030925	XM_006639170		XM_014608375		XM_008168296						XM_013179640		XM_013948369		XM_011591093		XM_030468003		XM_015275633		XM_014252114		XM_009678603		XM_014868826
CABIN1	NM_012295	XM_015366278		XM_019493689		XM_008172010		XM_020799118				XM_013173593		XM_013944886		XM_011592789		XM_030460531		XM_004934335		XM_014253946		XM_009687512		XM_014894729
CABLES1	NM_138375	XM_006633859		XM_019487011		XM_005307179		XM_020785738		XM_007435314		XM_013183538		XM_013943103		XM_011582462		XM_030444677		XM_015278006		XM_005517438		XM_009667072		XM_014871322
CABLES2	NM_031215	XM_015365226		XM_019484415		XM_008178617		XM_020808130				XM_013188980		XM_013950263		XM_011578787		XM_030463357		XM_015296655		XM_005524950		XM_009671500		XM_014873887
CABP1	NM_004276	XM_006640171		XM_006259142		XM_005288671		XM_020799136		XM_007434877				XM_013944822		XM_011592693		XM_008502808		XM_004934386		XM_005524437		XM_009687474		XM_014894634
CABP2	NM_016366	XM_015353969		XM_019496776	1	XM_005289463		XM_020792423						XM_013946746		XM_011597466				NM_001277611		XM_014257848				XM_014878779	1
CABP4	NM_145200	XM_015353872				XM_005280568				XM_007425126								XM_030451519		XM_003641279						XM_014878755
CABP7	NM_182527	XM_006640187		XM_006271333		XM_005278821		XM_020800841		XM_007434787		XM_013201187		XM_013954786		XM_011596646		XM_030460608		XM_015294904		XM_005524523				XM_014894483
CABYR	NM_012189	XM_015353820	1	XM_014595249		XM_008178621		XM_020785728		XM_025166485		XM_013183534		XM_013940548		XM_011582590		XM_030444679		XM_015277985				XM_009667065
CACFD1	NM_017586	XM_006640630		XM_006260883		XM_005293250		XM_020794967		XM_007420576		XM_013193977		XM_013941756		XM_011579693		XM_008497269		NM_001277657		XM_005529223		XM_009665737		XM_014873274
CACHD1	NM_020925	XM_006634920		XM_006272603		XM_005300064		XM_020806080		XM_007435948		XM_013193100		XM_013946018		XM_011572080		XM_030455555		XM_015291121		XM_005521310		XM_009688749		XM_014870510
CACNA1A	NM_000068	XM_015348941		XM_019499407		XM_008163290		XM_020800369		XM_025168531						XM_011600776				XM_015273632		XM_005533612				XM_014893222
CACNA1B	NM_000718			XM_019475622		XM_008174348		XM_020813092				XM_013182836		XM_013958432		XM_011579988		XM_030461487		NM_204293		XM_005527323		XM_009668141
CACNA1C	NM_000719	XM_015353024		XM_019489394		XM_008164271		XM_020788983				XM_013172988		XM_013947219		XM_011576642		XM_030469435		XM_015286547		XM_014259301		XM_009679823		XM_014869914
CACNA1D	NM_000720	XM_015348154		XM_019495403		XM_005293204		XM_020803894		XM_025168703		XM_013201049		XM_013947517		XM_011573585		XM_030458637		NM_205034		XM_005522125		XM_009688268		XM_014869597
CACNA1E	NM_000721	XM_015356407		XM_019500277		XM_008166580		XM_020789746		XM_007422071		XM_013199419		XM_013954077		XM_011588671		XM_030454868		XM_015290478		XM_005528742		XM_009672857		XM_014874670
CACNA1F	NM_005183	XM_015358071		XM_019485925		XM_008175765		XM_020792956		XM_025165871				XM_013954021		XM_011601519	1					XM_005533348				XM_014894040	1
CACNA1G	NM_018896	XM_015356339		XM_014601881	1	XM_008163962		XM_020815104		XM_025176595		XM_013179138		XM_013943449		XM_011587298	1	XM_030462120		XM_015295478		XM_014255745		XM_009678857		XM_014878134
CACNA1H	NM_021098	XM_015360367		XM_019494549		XM_008164759						XM_013174947		XM_013946195		XM_011579495		XM_030459930		XM_015294422		XM_014252415				XM_014893378
CACNA1I	NM_021096	XM_015359513		XM_019489433		XM_005302537		XM_020810124		XM_025174287		XM_013180838		XM_013947212		XM_011574296		XM_030447826		XM_015288724		XM_005527739		XM_009665343		XM_014882567
CACNA1S	NM_000069	XM_015342506		XM_014609433		XM_008175331		XM_020805303		XM_025173742		XM_013196974		XM_013961952		XM_011591991		XM_008499525		NM_001305147		XM_014258953		XM_009667371		XM_014872605
CACNA2D1	NM_000722	XM_015352212		XM_019487523		XM_005296962		XM_020790028		XM_007430227		XM_013180419		XM_013944001		XM_011571878		XM_030446297		NM_001177322		XM_005526028		XM_009675871		XM_014883456
CACNA2D2	NM_006030	XM_015348069		XM_019500937		XM_005308766		XM_020788881		XM_025166604		XM_013191916	1	XM_013944455		XM_011595382		XM_030458167		XM_015292785		XM_005522184				XM_014869689
CACNA2D3	NM_018398	XM_006631128		XM_019495456		XM_008179718		XM_020804731		XM_025168014		XM_013188464		XM_013955565		XM_011573578				XM_414338		XM_005522121		XM_009688201		XM_014869589
CACNA2D4	NM_172364	XM_015353082		XM_019489616		XM_005288062		XM_020789035		XM_025171714		XM_013172993		XM_013947214		XM_011576844		XM_030453451		XM_015286135		XM_014259293		XM_009680028		XM_014870021
CACNB1	NM_000723	XM_015362198		XM_006274982		XM_005301826		XM_020799290		XM_025177623				XM_013957471		XM_011594254		XM_030465996		XM_015299530		XM_014260151		XM_009681094		XM_014885362
CACNB2	NM_000724	XM_015354503		XM_006271433		XM_005308116		XM_020813636		XM_025177686		XM_013172077		XM_013949217		XM_011597286		XM_008492698		XM_015282015		XM_014248536		XM_009673670		XM_014889580
CACNB3	NM_000725	XM_015344431		XM_019476607		XM_005308407		XM_020785691		XM_007421251				XM_013958458		XM_011599293		XM_030468256				XM_014260579	1			XM_014891855
CACNB4	NM_000726	XM_015358529		XM_006266159		XM_005296459		XM_020797082		XM_025166158		XM_013198091		XM_013939852		XM_011596362		XM_030454583		NM_001305679		XM_014249131		XM_009666504		XM_014893254
CACNG1	NM_000727	XM_006635213		XM_006257939		XM_005282932		XM_020811194		XM_007439023		XM_013178897		XM_013953069		XM_011586812		XM_030461905		NM_001278006		XM_005526664		XM_009679060		XM_014882724
CACNG2	NM_006078	XM_006636822		XM_006274720		XM_005302428		XM_020787710				XM_013180824		XM_013947372		XM_011593885		XM_030463379		XM_425482		XM_005527564		XM_009684327		XM_014885225
CACNG3	NM_006539	XM_015360067		XM_006268411		XM_005288916		XM_020804781				XM_013196901		XM_013944731		XM_011579515		XM_030459817		NM_204660		XM_005523102		XM_009667223		XM_014886396
CACNG4	NM_014405	XM_006635214		XM_006260268		XM_005282933		XM_020811191		XM_007434107		XM_013179074				XM_011587009		XM_030461898		NM_204132		XM_005526663		XM_009678999		XM_014882718
CACNG5	NM_145811	XM_015355859		XM_006260267		XM_005314381		XM_020811189		XM_007431924		XM_013179066		XM_013953148		XM_011586808		XM_008494532		XM_015279957		XM_005526661		XM_009679000		XM_014882722
CACNG6	NM_031897	XM_015339482		XM_006277633		XM_005312165		XM_020792831		XM_007433699
CACNG7	NM_031896	XM_006643176		XM_019482484		XM_005312166		XM_020792856		XM_007439875										XM_015274347		XM_005534185				XM_014893526	1
CACNG8	NM_031895	XM_015339484		XM_006277632		XM_008176099		XM_020792862		XM_007433698								XM_008496508	1	XM_015274570	1	XM_014262659	1
CACTIN	NM_021231	XM_015365529		XM_014599781		XM_005283807		XM_020794209		XM_007436852				XM_013943134		XM_011593627		XM_030466481		XM_015299761		XM_005531353		XM_009669887		XM_014884326
CACUL1	NM_153810	XM_015346509		XM_006276183		XM_005284154		XM_020786501		XM_007426937		XM_013195591		XM_013948699		XM_011575909		XM_008494967		NM_001031238		XM_005520785		XM_009668613		XM_014872562
CACYBP	NM_014412	XM_006634723		XM_006272943		XM_005304224		XM_020798561		XM_007422590		XM_013191371		XM_013956320		XM_011588712		XM_030455149		XM_422279		XM_005528713		XM_009672842		XM_014874709
CAD	NM_004341	XM_015345174		XM_019489991		XM_008176553		XM_020808316		XM_025167903		XM_013202331		XM_013958687		XM_011598830		XM_030468831		XM_015284989		XM_014261306				XM_014888208
CADM1	NM_014333	XM_015337689		XM_014608858		XM_005291390		XM_020793553		XM_025168984		XM_013187134		XM_013943515		XM_011601809		XM_030464927		XM_015298214		XM_014259792		XM_009670055		XM_014884634
CADM2	NM_153184	XM_015342014		XM_014599160		XM_008164348		XM_020811035		XM_007442393	1	XM_013187792		XM_013950045		XM_011588381		XM_030466429		XM_015298383		XM_014253512		XM_009674762		XM_014872978	1
CADM3	NM_021189	XM_015346023		XM_019495534		XM_005310844		XM_020804745		XM_007436848				XM_013962009		XM_011599581		XM_030465263		XM_015298670		XM_014260873		XM_009673108		XM_014889303
CADM4	NM_145296	XM_015336418	1	XM_014601228		XM_005312501		XM_020814450		XM_025166100										XM_015274904	1	XM_014262407				XM_014894054	1
CADPS	NM_003716	XM_015347133		XM_019499561		XM_008179446		XM_020804981		XM_025167753		XM_013180236		XM_013948722		XM_011573353		XM_030458290		XM_004944652		XM_014251503		XM_009678675		XM_014873029
CADPS2	NM_017954	XM_015352510		XM_014601056		XM_005305680		XM_020803103		XM_007420350		XM_013194582		XM_013956459		XM_011589201		XM_030447170		XM_015282157		XM_014249069		XM_009687334		XM_014877704
CAGE1	NM_205864					XM_008165384								XM_013941793										XM_009678004
CALB1	NM_004929	XM_006636001		XM_006266690		XM_005299365		XM_020813809		XM_007443054		XM_013172371		XM_013956955		XM_011595580		XM_030445191		NM_205513		XM_005517037		XM_009674693		XM_014870769
CALB2	NM_001740	XM_006641395		XM_006271712		XM_008174677		XM_020797892				XM_013176461		XM_013948570		XM_011573888		XM_030457987		NM_205316		XM_005526294		XM_009679848		XM_014880756
CALCB	NM_000728	XM_015338474		XM_006275040		XM_005303304	1	XM_020801411				XM_013177789		XM_013957810		XM_011575715		XM_008504728				XM_005529007				XM_014876265
CALCOCO1	NM_020898	XM_015344094		XM_019482634		XM_008173283		XM_020784591		XM_007425839
CALCOCO2	NM_005831	XM_015362361		XM_006277911		XM_008162680		XM_020814729		XM_007428487		XM_013200232		XM_013950273		XM_011594007		XM_030465910		XM_418115				XM_009675307
CALCR	NM_001742	XM_006636015		XM_006267472		XM_005308549		XM_020785123				XM_013187062		XM_013941603		XM_011585469		XM_008494146		XM_425985		XM_005518802		XM_009674267		XM_014875595
CALCRL	NM_005795	XM_015359034		XM_006259702		XM_008172783		XM_020810624		XM_025163537		XM_013178784		XM_013960682		XM_011590909		XM_030454503		NM_001163650		XM_005530325		XM_009666261		XM_014880931
CALD1	NM_004342	XM_015338957		XM_006263110		XM_005288047		XM_020811389		XM_007430960				XM_013947579		XM_011576606		XM_030445684		NM_204158		XM_014256077		XM_009679801		XM_014870061
CALHM1	NM_001001412	XM_006630819	1	XM_006273669		XM_005303527		XM_020788941		XM_007423234		XM_013174645		XM_013954950		XM_011576308		XM_008490437		XM_015288733		XM_005520876		XM_009665639	1	XM_014883752
CALHM2	NM_015916	XM_015347427		XM_006273658		XM_005303495		XM_020788928		XM_025163429		XM_013174494		XM_013954969		XM_011576044		XM_008490389		XM_015288735		XM_005520708		XM_009665601		XM_014883810
CALHM3	NM_001129742	XM_006630820		XM_019486010		XM_008179819		XM_020788982		XM_007423248		XM_013174495				XM_011576307		XM_008490436		XM_426535		XM_005520877		XM_009665640	1	XM_014883753
CALM1	NM_006888	XM_015350278		XM_006278042		XM_008165721		XM_020807605				XM_013182316		XM_013940657		XM_011573193		XM_030451634		NM_001110364		XM_005520194		XM_009689809		XM_014869877
CALM2	NM_001743	XM_015363163		XM_006268495		XM_005311469		XM_020796893		XM_007433176		XM_013171083		XM_013943792		XM_011584497		XM_008496520				XM_005532706		XM_009676261		XM_014877272
CALM3	NM_005184	XM_015341053		XM_019483971	1	XM_005283733		XM_020787061		XM_007432439		XM_013185411	1			XM_011599879
CALML3	NM_005185					XM_005311843	1									XM_011572013	1			NM_001081697
CALML4	NM_033429	XM_015343106		XM_014595271		XM_005300717		XM_020808141		XM_015889580		XM_013193263		XM_013943703		XM_011595891				NM_001277629		XM_014251082		XM_009667264		XM_014887813
CALML5	NM_017422					XM_008175880
CALML6	NM_138705	XM_015337238		XM_019493827		XM_005292936		XM_020782347		XM_025177759
CALN1	NM_031468	XM_015367283		XM_006260182		XM_005283446		XM_020811378		XM_007431024		XM_013189327		XM_013941273		XM_011594494		XM_030462456		XM_015295940		XM_014254926		XM_009678157		XM_014881482
CALR	NM_004343			XM_006262313		XM_008163314		XM_020791626		XM_007432102						XM_011600751				XM_015300202	1	XM_005533889				XM_014892298
CALR3	NM_145046	XM_006639831		XM_006259499		XM_008171604		XM_020781004		XM_015889754		XM_013195182		XM_013956105		XM_011596000								XM_009678224
CALU	NM_001219	XM_015352226		XM_006261129		XM_005281291		XM_020812441		XM_015890537		XM_013201034		XM_013948527		XM_011600385						XM_014261918		XM_009677043		XM_014890800
CALY	NM_015722	XM_015346412				XM_005310798								XM_013955752										XM_009683196
CAMK1	NM_003656					XM_005295999		XM_020795381		XM_007425390						XM_011573424		XM_030458212		XM_015293346		XM_005522048				XM_014872492
CAMK1D	NM_020397	XM_006633352		XM_006270870		XM_005315632		XM_020797778				XM_013197056		XM_013943420		XM_011572072		XM_030466169		XM_003640331		XM_005526051		XM_009683021		XM_014883083
CAMK1G	NM_020439	XM_015342752		XM_006273625		XM_005303580		XM_020780655		XM_007441725		XM_013189773		XM_013950493		XM_011593236		XM_008490566		XM_004934980		XM_005529291		XM_009672175		XM_014892332
CAMK2A	NM_015981	XM_006631887	1	XM_006275374		XM_005295808		XM_020806778		XM_025168368		XM_013175969		XM_013953497		XM_011571333		XM_008501838		XM_015293719		XM_005523574		XM_009672014		XM_014886892
CAMK2B	NM_001220	XM_015358530		XM_019499020	1	XM_008178713		XM_020803578		XM_025176582				XM_013954864		XM_011575459				NM_204294		XM_014261451		XM_009681012		XM_014891387
CAMK2D	NM_001221	XM_015345674		XM_014600774		XM_005290327		XM_020802784	1			XM_013185267		XM_013951674		XM_011583366		XM_030450930		XM_015276279		XM_014260711		XM_009665437		XM_014887927	1
CAMK2G	NM_001222	XM_015347766		XM_006263667		XM_005285555		XM_020791215		XM_007428597		XM_013176428		XM_013960204		XM_011577341		XM_030453541		XM_015288304		XM_014250296		XM_009671210		XM_014879910
CAMK2N1	NM_018584	XM_006641886				XM_005292987		XM_020781132								XM_011585153		XM_030463685		XM_003642531		XM_005528266				XM_014881657
CAMK2N2	NM_033259	XM_006637663		XM_006260776		XM_005284014		XM_020815769										XM_030456215		XM_015291551		XM_005525032				XM_014871707
CAMK4	NM_001744	XM_015338628		XM_014600951		XM_005281632		XM_020780002		XM_007431222	1	XM_013191210		XM_013948551	1	XM_011596803		XM_030467581		NM_001034813		XM_005529992		XM_009685515		XM_014877301
CAMKK1	NM_032294	XM_015367618		XM_006263249		XM_008166166		XM_020786944				XM_013189852		XM_013958889		XM_011581555		XM_030462424		XM_015295981		XM_005525864		XM_009678200	1	XM_014888008
CAMKK2	NM_006549	XM_015366405		XM_006272838		XM_005298664		XM_020802609		XM_025169868		XM_013173329		XM_013958631	1	XM_011590263		XM_030460931		XM_015275597		XM_014253943		XM_009666784	1	XM_014874998
CAMKMT	NM_024766	XM_015363320		XM_014598005	1	XM_005296113		XM_020800528		XM_007424647		XM_013200207		XM_013949715		XM_011584471		XM_030447272		NM_001277589		XM_005523388		XM_009676299		XM_014883173
CAMKV	NM_024046	XM_015347389		XM_014597969		XM_005289334		XM_020791581		XM_007425809		XM_013200860		XM_013951934		XM_011595457		XM_030458475		XM_015292846		XM_005522290				XM_014869570
CAMLG	NM_001745	XM_015349422		XM_006262168		XM_005309445		XM_020794438		XM_007421878		XM_013176085		XM_013945896		XM_011571202		XM_008495517		NM_204962		XM_014253114		XM_009681652		XM_014883445
CAMP	NM_004345					XM_005295113										XM_011573576						XM_005532140				XM_014892011
CAMSAP1	NM_015447	XM_015366786		XM_019475628		XM_008169468	1	XM_020809119		XM_025172207		XM_013188802		XM_013945572		XM_011579611		XM_030461204		XM_015279815		XM_005529194		XM_009665707		XM_014880095
CAMSAP2	NM_203459	XM_015355573		XM_014602076		XM_008164300		XM_020784669		XM_007421639		XM_013190697		XM_013960988		XM_011596759		XM_030455180		XM_015290351		XM_014250767		XM_009669838		XM_014885555
CAMSAP3	NM_020902	XM_015348960				XM_008176602		XM_020796307		XM_025165387										XM_015274831	1	XM_014261937
CAMTA1	NM_015215	XM_015336914		XM_019480990		XM_005287057		XM_020799960		XM_025164594		XM_013198592		XM_013957460		XM_011598345		XM_030463641		XM_015296951		XM_005528324		XM_009667040		XM_014883960
CAMTA2	NM_015099	XM_015340485		XM_019486249	1	XM_008176805		XM_020799776		XM_025175687						XM_011601276				XM_015274527	1	XM_014262270
CAND1	NM_018448	XM_006633509		XM_006275345		XM_005280014		XM_020786009		XM_025167779		XM_013198348		XM_013947669		XM_011574610		XM_030450385		XM_015282846		XM_005519334		XM_009671740		XM_014892056	1
CAND2	NM_012298	XM_006630997		XM_014605475	1	XM_008168046	1			XM_007423256	1	XM_013182348		XM_013954923		XM_011573235				XM_414452		XM_005521952
CANT1	NM_138793	XM_006635410		XM_006270689		XM_005314482		XM_020813907		XM_007426263		XM_013197963		XM_013945843		XM_011600101		XM_030461836		NM_001031581		XM_005530656		XM_009684536		XM_014887558
CANX	NM_001746	XM_015349914		XM_006263535		XM_005295844		XM_020782744		XM_025167506		XM_013175950		XM_013953528		XM_011571293		XM_030458810		XM_015293792		XM_005523557		XM_009672139		XM_014886903
CAP1	NM_006367	XM_006631199		XM_014605750		XM_008171012		XM_020800125		XM_007430501		XM_013184239		XM_013953352		XM_011583994		XM_008498452		XM_003642584		XM_014258542		XM_009668232		XM_014885569
CAP2	NM_006366	XM_015357392	1	XM_006273051		XM_005309961		XM_020812211		XM_007421603		XM_013190311		XM_013941450		XM_011581249		XM_030445275		XM_004939640		XM_005525273		XM_009677953		XM_014878340
CAPG	NM_001747	XM_006627434		XM_014611535		XM_005313089		XM_020803607		XM_007420024		XM_013170842		XM_013941993		XM_011575366				XM_015273248				XM_009682283		XM_014891353
CAPN1	NM_005186	XM_015362563	1	XM_006264968		XM_005307886		XM_020777848		XM_015889756		XM_013202221		XM_013954615		XM_011601032				NM_001044672		XM_014262157		XM_009671883	1	XM_014893046
CAPN10	NM_023083	XM_015361359		XM_006260784		XM_005284035		XM_020811485		XM_007442499		XM_013201708		XM_013941825		XM_011581048		XM_030456534		XM_015291569		XM_005525023		XM_009682183		XM_014871604
CAPN11	NM_007058			XM_006271904		XM_005296315		XM_020785098				XM_013200071		XM_013943873		XM_011588975		XM_030446630		XM_015283625		XM_005530604		XM_009686698		XM_014878084
CAPN12	NM_144691			XM_019482996		XM_008173195		XM_020787200
CAPN13	NM_144575			XM_014598020		XM_008175474		XM_020812186	1			XM_013174066	1	XM_013949775		XM_011585833				XM_004940180		XM_014252811	1	XM_009686140		XM_014877409	1
CAPN14	NM_001145122			XM_019483094	1	XM_005289628								XM_013940360	1	XM_011585831		XM_030447535		XM_015278135		XM_014252813		XM_009686242		XM_014877382
CAPN15	NM_005632	XM_015360608		XM_006278175		XM_005295568		XM_020812589		XM_007432054		XM_013197260		XM_013939910		XM_011598200		XM_030459934		XM_414704		XM_014252765		XM_009672072		XM_014888542
CAPN2	NM_001748	XM_006638486	1	XM_006276635		XM_008175196		XM_020786653				XM_013174090		XM_013940350		XM_011585640				NM_205080		XM_005523305		XM_009686889		XM_014877435
[truncated: 13,628 more rows]
