# Supplementary material for: Sequencing refractory regions in bird genomes are hotspots for accelerated protein evolution
Source: BMC Ecol Evol. 2021 Sep 18;21:176. doi: 10.1186/s12862-021-01905-7 (PMC8449477; doi:10.1186/s12862-021-01905-7)
Supplement: Supplementary file 5 — Additional file 5: Table S2. List of the used species pairs presented in the heatmap. The number corresponds to the number in the heatmaps. [file 12862_2021_1905_MOESM5_ESM.xlsx]

## Sheet: Blad1 (2)
	N°	Bird vs Bird (1-28)		N°	Reptile vs Bird (29-60)		N°	Reptile vs Reptile (60-66)
	1	Struthio	Sturnus	29	Python	Sturnus	61	Pogona	Python
	2	Pseudopodoces	Sturnus	30	Python	Struthio	62	Chrysemys	Python
	3	Pseudopodoces	Struthio	31	Python	Pseudopodoces	63	Chrysemys	Pogona
	4	Gallus	Sturnus	32	Python	Gallus	64	Alligator	Python
	5	Gallus	Struthio	33	Python	Calypte	65	Alligator	Pogona
	6	Gallus	Pseudopodoces	34	Python	Aquila	66	Alligator	Chrysemys
	7	Calypte	Sturnus	35	Python	Apteryx
	8	Calypte	Struthio	36	Python	Anser
	9	Calypte	Pseudopodoces	37	Pogona	Sturnus
	10	Calypte	Gallus	38	Pogona	Struthio
	11	Aquila	Sturnus	39	Pogona	Pseudopodoces
	12	Aquila	Struthio	40	Pogona	Gallus
	13	Aquila	Pseudopodoces	41	Pogona	Calypte
	14	Aquila	Gallus	42	Pogona	Aquila
	15	Aquila	Calypte	43	Pogona	Apteryx
	16	Apteryx	Sturnus	44	Pogona	Anser
	17	Apteryx	Struthio	45	Chrysemys	Sturnus
	18	Apteryx	Pseudopodoces	46	Chrysemys	Struthio
	19	Apteryx	Gallus	47	Chrysemys	Pseudopodoces
	20	Apteryx	Calypte	48	Chrysemys	Gallus
	21	Apteryx	Aquila	49	Chrysemys	Calypte
	22	Anser	Sturnus	50	Chrysemys	Aquila
	23	Anser	Struthio	51	Chrysemys	Apteryx
	24	Anser	Pseudopodoces	52	Chrysemys	Anser
	25	Anser	Gallus	53	Alligator	Sturnus
	26	Anser	Calypte	54	Alligator	Struthio
	27	Anser	Aquila	55	Alligator	Pseudopodoces
	28	Anser	Apteryx	56	Alligator	Gallus
				57	Alligator	Calypte
				58	Alligator	Aquila
				59	Alligator	Apteryx
				60	Alligator	Anser

## Sheet: Blad1
1	Struthio	Sturnus	BIRD vs BIRD
2	Pseudopodoces	Sturnus
3	Pseudopodoces	Struthio
4	Gallus	Sturnus
5	Gallus	Struthio
6	Gallus	Pseudopodoces
7	Calypte	Sturnus
8	Calypte	Struthio
9	Calypte	Pseudopodoces
10	Calypte	Gallus
11	Aquila	Sturnus
12	Aquila	Struthio
13	Aquila	Pseudopodoces
14	Aquila	Gallus
15	Aquila	Calypte
16	Apteryx	Sturnus
17	Apteryx	Struthio
18	Apteryx	Pseudopodoces
19	Apteryx	Gallus
20	Apteryx	Calypte
21	Apteryx	Aquila
22	Anser	Sturnus
23	Anser	Struthio
24	Anser	Pseudopodoces
25	Anser	Gallus
26	Anser	Calypte
27	Anser	Aquila
28	Anser	Apteryx
29	Python	Sturnus	REPTILE vs BIRD
30	Python	Struthio
31	Python	Pseudopodoces
32	Python	Gallus
33	Python	Calypte
34	Python	Aquila
35	Python	Apteryx
36	Python	Anser
37	Pogona	Sturnus
38	Pogona	Struthio
39	Pogona	Pseudopodoces
40	Pogona	Gallus
41	Pogona	Calypte
42	Pogona	Aquila
43	Pogona	Apteryx
44	Pogona	Anser
45	Chrysemys	Sturnus
46	Chrysemys	Struthio
47	Chrysemys	Pseudopodoces
48	Chrysemys	Gallus
49	Chrysemys	Calypte
50	Chrysemys	Aquila
51	Chrysemys	Apteryx
52	Chrysemys	Anser
53	Alligator	Sturnus
54	Alligator	Struthio
55	Alligator	Pseudopodoces
56	Alligator	Gallus
57	Alligator	Calypte
58	Alligator	Aquila
59	Alligator	Apteryx
60	Alligator	Anser
61	Pogona	Python	REPTILE vs REPTILE
62	Chrysemys	Python
63	Chrysemys	Pogona
64	Alligator	Python
65	Alligator	Pogona
66	Alligator	Chrysemys
