# Supplementary material for: Sequencing refractory regions in bird genomes are hotspots for accelerated protein evolution
Source: BMC Ecol Evol. 2021 Sep 18;21:176. doi: 10.1186/s12862-021-01905-7 (PMC8449477; doi:10.1186/s12862-021-01905-7)
Supplement: Supplementary file 7 — Additional file 7: Table S3. List of identified peptides using LC–MS/MS [file 12862_2021_1905_MOESM7_ESM.xlsx]

## Sheet: ALDOA
	High	Master Protein	6	ALDOA	0	59	40	448	40	1	364	39,6	8,40	16599	40
		Confidence	Sequence	Modifications	# Protein Groups	# Proteins	# PSMs	Master Protein Accessions	Master Protein Descriptions	# Missed Cleavages	Theo. MH+ [Da]	Confidence (by Search Engine): Mascot	Charge (by Search Engine): Mascot	m/z [Da] (by Search Engine): Mascot	RT [min] (by Search Engine): Mascot	Ions Score (by Search Engine): Mascot
		High	RLSSVGAENTEENRR		1	1	26	6	ALDOA	2	1717,85760	High	2	859.433	17.3829	69
		High	RLSSVGAENTEENR		1	1	1	6	ALDOA	1	1561,75649	High	3	521.259	18.8955	25
		High	QLLFTADNR		1	1	3	6	ALDOA	0	1077,56873	High	2	539.29	30.2943	52
		High	QELHDIAKR		1	1	1	6	ALDOA	1	1109,60618	High	2	555.308	16.8716	48
		High	QELHDIAK		1	1	4	6	ALDOA	0	953,50507	High	2	477.258	17.9025	43
		High	PHQYPALTPEQKQELHDIAKR		1	1	6	6	ALDOA	2	2499,31028	High	4	625.584	27.9202	46
		High	PHQYPALTPEQKQELHDIAK		1	1	11	6	ALDOA	1	2343,20917	High	2	1172.11	28.4193	61
		High	PHQYPALTPEQK		1	1	8	6	ALDOA	0	1408,72194	High	2	704.865	24.1317	54
		High	RIVAPGKGILAADESTGSIAK		1	1	5	6	ALDOA	2	2054,16043	High	2	1027.59	28.1183	104
		High	RTVPPAVPGITFLSGGQSEEEASVNLNAINR		1	1	1	6	ALDOA	1	3223,67058	High	3	1075.24	37.4055	95
		High	LSSVGAENTEENRR		1	1	12	6	ALDOA	1	1561,75649	High	2	781.383	19.1451	35
		High	LSSVGAENTEENR		1	1	4	6	ALDOA	0	1405,65538	High	2	703.333	21.7662	87
		High	ISEHTPSRLAIMENANVLAR	1xOxidation [M12]	1	1	2	6	ALDOA	1	2238,16593	High	4	560.298	28.6888	31
		High	ISEHTPSR		1	1	12	6	ALDOA	0	926,46902	High	2	463.738	14.8102	44
		High	IVAPGKGILAADESTGSIAKR		1	1	6	6	ALDOA	2	2054,16043	High	4	514.297	28.664	52
		High	IVAPGKGILAADESTGSIAK		1	1	6	6	ALDOA	1	1898,05932	High	2	949.535	29.9252	106
		High	YSPEEIAMATVTALRR	1xOxidation [M8]	1	2	10	6	ALDOA	1	1823,93201	High	3	608.653	47.5266	18
		High	YSPEEIAMATVTALRR		1	2	9	6	ALDOA	1	1807,93709	High	2	904.474	38.8535	23
		High	YSPEEIAMATVTALR	1xOxidation [M8]	1	2	11	6	ALDOA	0	1667,83090	High	3	556.618	39.1756	82
		High	YSPEEIAMATVTALR		1	2	6	6	ALDOA	0	1651,83598	High	3	551.285	41.5728	97
		High	VDKGVVPLAGTNGETTTQGLDGLMER	1xOxidation [M24]	1	1	10	6	ALDOA	1	2674,33523	High	3	892.119	32.6406	82
		High	VDKGVVPLAGTNGETTTQGLDGLMER		1	1	6	6	ALDOA	1	2658,34032	High	3	886.787	34.9552	105
		High	TVPPAVPGITFLSGGQSEEEASVNLNAINR		1	1	45	6	ALDOA	0	3067,56947	High	2	1534.3	40.2898	96
		High	ENTKAAQEEYVKR		1	1	1	6	ALDOA	2	1565,79181	High	3	522.602	17.4268	50
		High	ENTKAAQEEYVK		1	1	1	6	ALDOA	1	1409,69070	High	2	705.349	18.8087	17
		High	AKGGVVGIKVDK		1	1	3	6	ALDOA	2	1170,72048	High	2	585.865	18.5404	71
		High	AKGGVVGIK		1	1	3	6	ALDOA	1	828,53016	High	2	414.769	16.1993	57
		High	ADDGRPFPQVIK		1	1	11	6	ALDOA	1	1342,71138	High	2	671.861	28.6316	37
		High	AAQEEYVKR		1	1	10	6	ALDOA	1	1093,56365	High	2	547.286	17.0584	47
		High	AAQEEYVK		1	1	5	6	ALDOA	0	937,46254	High	2	469.237	18.3737	40
		High	DGADFAKWR		1	2	1	6	ALDOA	1	1065,51122	High	2	533.26	28.8984	46
		High	ALQASALKAWSGK		1	1	2	6	ALDOA	1	1330,74776	High	2	665.879	28.8336	71
		High	ALQASALK		1	1	6	6	ALDOA	0	801,48288	High	2	401.246	21.3179	44
		High	GGVVGIKVDKGVVPLAGTNGETTTQGLDGLMER		1	1	2	6	ALDOA	2	3268,72057	High	3	1090.25	35.3145	78
		High	LAIMENANVLAR	1xOxidation [M4]	1	1	97	6	ALDOA	0	1330,71475	High	2	665.862	41.15	87
		High	LAIMENANVLAR		1	1	27	6	ALDOA	0	1314,71983	High	2	657.865	33.323	102
		High	KYSPEEIAMATVTALRR	1xOxidation [M9]	1	1	7	6	ALDOA	2	1952,02697	High	4	488.765	33.8593	37
		High	KYSPEEIAMATVTALRR		1	1	7	6	ALDOA	2	1936,03206	High	4	484.765	35.4411	41
		High	KYSPEEIAMATVTALR	1xOxidation [M9]	1	1	7	6	ALDOA	1	1795,92586	High	3	599.316	34.9078	76
		High	KYSPEEIAMATVTALR		1	1	3	6	ALDOA	1	1779,93095	High	2	890.472	37.3025	87
		High	GGVVGIKVDK		1	1	8	6	ALDOA	1	971,58841	High	2	486.299	22.9827	42
		High	GVVPLAGTNGETTTQGLDGLMER	1xOxidation [M21]	1	1	9	6	ALDOA	0	2332,14491	High	3	778.056	34.2042	84
		High	GVVPLAGTNGETTTQGLDGLMER		1	1	4	6	ALDOA	0	2316,15000	High	2	1158.58	36.6929	118
		High	GILAADESTGSIAKR		1	1	9	6	ALDOA	1	1488,80165	High	2	744.906	27.1853	75
		High	GILAADESTGSIAK		1	1	9	6	ALDOA	0	1332,70054	High	2	666.856	29.6913	78
		High	GGVVGIKVDKGVVPLAGTNGETTTQGLDGLMER	1xOxidation [M31]	1	1	4	6	ALDOA	2	3284,71548	High	3	1095.58	33.6555	50
		High	KENTKAAQEEYVK		1	1	1	6	ALDOA	2	1537,78566	High	3	513.268	16.083	45
		High	KDGADFAK		1	2	6	6	ALDOA	1	851,42576	High	2	426.217	15.3073	46

## Sheet: ENO3
	High	Master Protein	32	ENO3	0	44	32	221	30	1	434	47,2	7,61	6239	32
		Confidence	Sequence	Modifications	# Protein Groups	# Proteins	# PSMs	Master Protein Accessions	Master Protein Descriptions	# Missed Cleavages	Theo. MH+ [Da]	Confidence (by Search Engine): Mascot	Charge (by Search Engine): Mascot	m/z [Da] (by Search Engine): Mascot	RT [min] (by Search Engine): Mascot	Ions Score (by Search Engine): Mascot
		High	ISVVEQEK		1	1	4	32	ENO3	0	931,50949	High	2	466.26	21.7899	44
		High	ISVVEQEKIDK		1	1	3	32	ENO3	1	1287,71546	High	2	644.363	24.9161	72
		High	ISVVEQEKIDKVMIEMDGTENK	2xOxidation [M13; M16]	1	1	4	32	ENO3	2	2567,25790	High	2	1284.14	28.9234	71
		High	VMIEMDGTENKSK	2xOxidation [M2; M5]	1	1	4	32	ENO3	1	1513,68727	High	2	757.349	17.6633	57
		High	VMIEMDGTENKSK	1xOxidation [M]	1	1	4	32	ENO3	1	1497,69236	High	2	749.351	19.385	65
		High	YNQLMRIEEALGDKAK	1xOxidation [M5]	1	1	11	32	ENO3	2	1894,96912	High	3	632.33	31.8743	50
		High	YNQLMRIEEALGDK	1xOxidation [M5]	1	1	4	32	ENO3	1	1695,83705	High	2	848.424	33.7945	53
		High	YNQLMR	1xOxidation [M5]	2	2	5	32; 31	ENO3 ENO2	0	840,40325	High	2	420.706	18.276	29
		High	YNQLMR		2	2	2	32; 31	ENO3 ENO2	0	824,40833	High	2	412.708	22.3166	45
		High	VMIEMDGTENKSK		1	1	2	32	ENO3	1	1481,69744	High	2	741.355	25.2976	56
		High	VMIEMDGTENK	2xOxidation [M2; M5]	1	1	3	32	ENO3	0	1298,56028	High	2	649.785	21.2968	53
		High	VMIEMDGTENK		1	1	1	32	ENO3	0	1266,57045	High	2	633.79	28.4417	34
		High	VGAEVYHSLKGVIK		1	1	5	32	ENO3	1	1499,85804	High	2	750.434	28.0186	74
		High	VGAEVYHSLK		1	1	4	32	ENO3	0	1102,58914	High	2	551.799	24.0339	67
		High	TIGPALIEKK		1	1	6	32	ENO3	1	1069,66157	High	2	535.336	26.0199	49
		High	TIGPALIEK		1	1	9	32	ENO3	0	941,56661	High	2	471.288	29.1414	46
		High	VMIEMDGTENK	1xOxidation [M2]	1	1	1	32	ENO3	0	1282,56536	High	2	641.788	26.9023	35
		High	DYPVVSIEDPFDQDDWEAWKR		1	1	9	32	ENO3	1	2610,17832	High	2	1305.6	41.721	86
		High	GFIKDYPVVSIEDPFDQDDWEAWKR		1	1	7	32	ENO3	2	3055,44723	High	3	1019.16	40.1221	87
		High	DYPVVSIEDPFDQDDWEAWK		1	1	1	32	ENO3	0	2454,07721	High	2	1227.55	44.1298	45
		High	FLGKGVLK		1	1	1	32	ENO3	1	861,55565	High	2	431.283	24.7072	17
		High	AGAAEKGVPLYR		2	2	3	32; 30	ENO3 ENO1	1	1231,67935	High	3	411.232	24.1106	49
		High	AAIAQAGYTDK		1	1	3	32	ENO3	0	1108,56331	High	2	554.787	23.19	69
		High	AVEHINKTIGPALIEKK		1	1	3	32	ENO3	2	1861,09056	High	3	621.037	25.5998	50
		High	AVEHINKTIGPALIEK		1	1	2	32	ENO3	1	1732,99560	High	4	434.006	27.3218	64
		High	AVEHINK		1	1	2	32	ENO3	0	810,44683	High	2	405.728	13.6086	43
		High	IEEALGDKAK		1	1	3	32	ENO3	1	1073,58372	High	2	537.297	18.5592	49
		High	IEEALGDK		1	1	3	32	ENO3	0	874,45164	High	2	437.73	21.3243	31
		High	IDKVMIEMDGTENKSK	2xOxidation [M5; M8]	1	1	9	32	ENO3	2	1869,89324	High	2	935.452	20.9585	58
		High	IDKVMIEMDGTENKSK	1xOxidation [M]	1	1	4	32	ENO3	2	1853,89833	High	3	618.64	25.1368	66
		High	IDKVMIEMDGTENK	2xOxidation [M5; M8]	1	1	5	32	ENO3	1	1654,76625	High	3	552.262	24.6101	64
		High	IDKVMIEMDGTENK	1xOxidation [M]	1	1	3	32	ENO3	1	1638,77133	High	3	546.93	27.3999	44
		High	LAQSHGWGVMVSHR	1xOxidation [M10]	1	1	9	32	ENO3	0	1580,77506	High	2	790.892	23.9012	60
		High	LAQSHGWGVMVSHR		1	1	3	32	ENO3	0	1564,78014	High	2	782.896	25.8754	77
		High	LAMQEFMVLPVGAASFHDAMRVGAEVYHSLK	3xOxidation [M3; M7; M20]	1	1	2	32	ENO3	1	3452,67996	High	4	863.93	37.4193	18
		High	LAMQEFMVLPVGAASFHDAMR	3xOxidation [M3; M7; M20]	1	1	6	32	ENO3	0	2369,10867	High	3	790.377	34.8866	55
		High	LAMQEFMVLPVGAASFHDAMR	2xOxidation [M]	1	1	8	32	ENO3	0	2353,11376	High	2	1177.06	35.9743	77
		High	LAMQEFMVLPVGAASFHDAMR	1xOxidation [M]	1	1	9	32	ENO3	0	2337,11884	High	3	779.716	37.5596	84
		High	LAMQEFMVLPVGAASFHDAMR		1	1	2	32	ENO3	0	2321,12393	High	3	774.387	39.9831	54
		High	KISVVEQEKIDK		1	1	7	32	ENO3	2	1415,81042	High	2	708.41	21.3643	85
		High	HIADLAGNTELILPVPAFNVINGGSHAGNK		1	1	38	32	ENO3	0	3039,60104	High	2	1520.31	38.2327	110
		High	GVLKAVEHINK		1	1	1	32	ENO3	1	1207,71573	High	2	604.363	23.0138	41
		High	KISVVEQEK		1	1	6	32	ENO3	1	1059,60445	High	2	530.307	18.2545	65

## Sheet: PYGM
	High	Master Protein	80	PYGM	0	53	48	93	48	1	843	96,6	7,28	2425	48
		Confidence	Sequence	Modifications	# Protein Groups	# Proteins	# PSMs	Master Protein Accessions	Master Protein Descriptions	# Missed Cleavages	Theo. MH+ [Da]	Confidence (by Search Engine): Mascot	Charge (by Search Engine): Mascot	m/z [Da] (by Search Engine): Mascot	RT [min] (by Search Engine): Mascot	Ions Score (by Search Engine): Mascot
		High	RMSLVEEGAVK	1xOxidation [M2]	1	1	1	80	PYGM	1	1234,64600	High	2	617.828	21.1486	14
		High	RMSLVEEGAVKR		1	1	1	80	PYGM	2	1374,75219	High	3	458.923	22.6828	25
		High	RMSLVEEGAVKR	1xOxidation [M2]	1	1	2	80	PYGM	2	1390,74711	High	3	464.255	19.0812	52
		High	TAVDQLSSGFFSPR		1	1	3	80	PYGM	0	1511,74888	High	2	756.38	35.9505	91
		High	IPAPDEPRH		1	1	1	80	PYGM	1	1031,52687	High	2	516.268	20.0105	17
		High	NLAENISR		1	3	1	80	PYGM	0	916,48467	High	2	458.748	24.1504	31
		High	MSLVEEGAVKR	1xOxidation [M1]	1	1	5	80	PYGM	1	1234,64600	High	2	617.828	22.6167	43
		High	MSLVEEGAVKR		1	1	1	80	PYGM	1	1218,65108	High	3	406.889	25.826	19
		High	VSELYKDSR		1	1	1	80	PYGM	1	1096,56331	High	2	548.786	19.0887	45
		High	VNPAGLFDVQVKR		1	1	3	80	PYGM	1	1442,81142	High	2	721.911	31.7283	58
		High	VNPAGLFDVQVK		1	1	1	80	PYGM	0	1286,71031	High	2	643.861	34.9602	41
		High	YEFGIFNQK		1	2	1	80	PYGM	0	1145,56259	High	2	573.287	34.237	49
		High	WPVGLLEALLPR		1	1	1	80	PYGM	0	1363,80963	High	2	682.412	44.0005	19
		High	WLDTQVVLALPYDTPVPGYR		1	1	1	80	PYGM	0	2303,20704	High	2	1152.12	42.6593	69
		High	VYASFPGDHDR		1	1	3	80	PYGM	0	1263,57528	High	2	632.293	25.686	44
		High	TQQHYYEKDPKR		1	1	1	80	PYGM	2	1592,78158	High	3	531.6	14.6048	20
		High	TIAQYAR		1	1	1	80	PYGM	0	822,44683	High	2	411.728	21.1618	27
		High	THFDSFPDKVAIQLNDTHPSLAIPELMR	1xOxidation [M27]	1	1	1	80	PYGM	1	3208,60956	High	4	802.911	36.2232	29
		High	VIFLENYR		1	3	3	80	PYGM	0	1053,57276	High	2	527.292	33.0161	31
		High	VLYPNDNFFEGKELR		1	3	2	80	PYGM	1	1840,92282	High	3	614.314	33.3304	57
		High	VLYPNDNFFEGK		1	3	1	80	PYGM	0	1442,69506	High	2	721.853	34.4958	56
		High	VIPAADLSEQISTAGTEASGTGNMK	1xOxidation [M24]	1	1	1	80	PYGM	0	2464,18717	High	2	1232.6	33.7642	94
		High	ILVDEEKLGWDK		1	1	2	80	PYGM	1	1444,76822	High	3	482.263	31.5657	44
		High	FAAQLERDYGLR		1	1	1	80	PYGM	1	1438,74374	High	3	480.255	30.0487	19
		High	FAAQLER		1	1	2	80	PYGM	0	834,44683	High	2	417.728	25.3129	40
		High	EIWGTEPTR		1	1	2	80	PYGM	0	1088,53710	High	2	544.773	28.7825	24
		High	DYYMALAHTVRDHLVGR	1xOxidation [M4]	1	1	1	80	PYGM	1	2033,00215	High	3	678.342	34.0729	15
		High	DYYERLPELR		1	1	2	80	PYGM	1	1353,67974	High	3	451.899	31.5217	21
		High	FLDRVYASFPGDHDR		1	1	1	80	PYGM	1	1794,85581	High	4	449.471	31.0371	16
		High	AAPGYHMAK	1xOxidation [M7]	1	3	1	80	PYGM	0	961,45601	High	2	481.232	14.0737	33
		High	AWDITVR		1	1	2	80	PYGM	0	860,46248	High	2	430.736	30.9667	29
		High	ARPEYTIPVHFYGR		1	1	2	80	PYGM	1	1705,88090	High	4	427.227	30.4845	36
		High	APNDFNLKDFNVGGYIQAVLDR		1	1	1	80	PYGM	1	2466,24120	High	3	822.758	43.2548	93
		High	ALVDDDAFIRDVAK		1	1	3	80	PYGM	1	1547,80640	High	2	774.409	33.7174	85
		High	APNDFNLKDFNVGGYIQAVLDRNLAENISR		1	1	2	80	PYGM	2	3363,70803	High	4	841.689	43.2498	33
		High	ILVDEEKLGWDKAWDITVR		1	1	1	80	PYGM	2	2286,21286	High	4	572.311	36.7661	37
		High	ILVDEEK		1	1	1	80	PYGM	0	845,46147	High	2	423.235	23.5606	20
		High	LITSIGDVVNHDPAVGDRLK		1	1	1	80	PYGM	1	2119,15059	High	4	530.545	32.0854	35
		High	LITSIGDVVNHDPAVGDR		1	1	1	80	PYGM	0	1877,97157	High	3	626.664	32.6243	56
		High	LKQEYFVVAATLHDVVRR		1	1	2	80	PYGM	2	2144,19748	High	5	429.647	32.6195	37
		High	LKQEYFVVAATLHDVVR		1	1	2	80	PYGM	1	1988,09637	High	3	663.372	34.3778	58
		High	LKALVDDDAFIRDVAK		1	1	3	80	PYGM	2	1788,98542	High	3	597.002	32.4133	43
		High	IGDEFVADLDQLQR		1	1	4	80	PYGM	0	1618,80713	High	2	809.909	38.2186	88
		High	GLAGAENVSELKK		1	1	3	80	PYGM	1	1315,72161	High	2	658.365	25.5352	64
		High	GLAGAENVSELK		1	1	1	80	PYGM	0	1187,62664	High	2	594.318	28.3395	61
		High	HLHFTLVK		1	3	1	80	PYGM	0	994,58326	High	2	497.797	25.198	20
		High	HRIPAPDEPRH		1	1	6	80	PYGM	2	1324,68689	High	3	442.235	17.1553	53
		High	KEPNKPFVPR		1	1	6	80	PYGM	2	1211,68952	High	2	606.35	18.1557	40
		High	HSVFKDFYELDPQKFQNK		1	1	2	80	PYGM	2	2270,12404	High	3	757.382	32.0653	30
		High	HSVFKDFYELDPQK		1	1	1	80	PYGM	1	1752,85916	High	3	584.96	31.6306	37

## Sheet: GLUT4 (SLC2A4)
	High	Master Protein	41	GLUT4_GG_Lab	0	9	4	8	4	1	519	53,9	7,17	136	4
		Confidence	Sequence	Modifications	# Protein Groups	# Proteins	# PSMs	Master Protein Accessions	Master Protein Descriptions	# Missed Cleavages	Theo. MH+ [Da]	Confidence (by Search Engine): Mascot	Charge (by Search Engine): Mascot	m/z [Da] (by Search Engine): Mascot	RT [min] (by Search Engine): Mascot	Ions Score (by Search Engine): Mascot
		High	RGAAMHALTLLLGPEAAEAELEALGAELRGPTPR		1	2	1	41	GLUT4_GG_Lab	2	3481,85840	High	5	697.179	42.5853	47
		High	GAAMHALTLLLGPEAAEAELEALGAELRGPTPR	1xOxidation [M4]	1	2	1	41	GLUT4_GG_Lab	1	3341,75220	High	4	836.2	43.3135	16
		High	GAAMHALTLLLGPEAAEAELEALGAELRGPTPR		1	2	3	41	GLUT4_GG_Lab	1	3325,75729	High	4	832.197	43.6199	51
		High	GGTELQPLR		1	2	1	41	GLUT4_GG_Lab	0	970,53162	High	2	485.77	26.088	19
		High	GGTELQPLRGGEDG		1	1	2	41	GLUT4_GG_Lab	1	1385,66555	High	2	693.336	27.3749	36
