# Supplementary material for: Sequencing refractory regions in bird genomes are hotspots for accelerated protein evolution
Source: BMC Ecol Evol. 2021 Sep 18;21:176. doi: 10.1186/s12862-021-01905-7 (PMC8449477; doi:10.1186/s12862-021-01905-7)
Supplement: Supplementary file 9 — Additional file 9: Table S4. List of used primers and probes for quantitative PCR [file 12862_2021_1905_MOESM9_ESM.xlsx]

## Sheet: Blad1
Gene	Forward primer	Reverse primer	Probe
RPS13	ATACGTGTCATCCTGAGG	AACGGAACTTGGCATCT	[6FAM]ATCACTTGATCAAGAAGGCTGTTGCTGTTC[TAM]
ALDOA	ACCGGCAGCATCGCCA	GCCTTGATGACCTGAGGGAAGG	[6FAM]ACAACCGCGTGGATCCGTGCATCGGCGGAG[TAM]
ENO3	GAACCCACGGTGGAGGTG	GGCTCCAAAGCCTCATGGAT	[6FAM]CCCAGCGGAGCCTCCACGG[TAM]
PYGM	CGGCAGCCCGATCTGTT	CTGCCGCGAGTCCTTGTA	[6FAM]TACGTCAAATGCCAGGAGCGCGTCAGTGAG[TAM]
SLC2A4 (GLUT4)	GCTGCGACAGCCATTGGT	CCTTCAAAGATGGCCGTGGAGTA	[6FAM]CAGCTCAGCCAGCAGCTCTCCGGCATCAAT[TAM]
