# Supplementary material for: Sequencing refractory regions in bird genomes are hotspots for accelerated protein evolution
Source: BMC Ecol Evol. 2021 Sep 18;21:176. doi: 10.1186/s12862-021-01905-7 (PMC8449477; doi:10.1186/s12862-021-01905-7)
Supplement: Supplementary file 10 — Additional file 10: Table S5. List of the 75 studied avian genomes [file 12862_2021_1905_MOESM10_ESM.xlsx]

## Sheet: Sheet1
Acanthisitta chloris
Anas platyrhynchos
Antrostomus carolinensis
Apaloderma vittatum
Aptenodytes forsteri
Apteryx mantelli mantelli
Apteryx rowi
Aquila chrysaetos
Athene cunicularia
Aythya fuligula
Balearica regulorum gibbericeps
Buceros rhinoceros silvestris
Calidris pugnax
Calypte anna
Camarhynchus parvulus
Cariama cristata
Catharus ustulatus
Chaetura pelagica
Charadrius vociferus
Chiroxiphia lanceolata
Chlamydotis macqueenii
Colius striatus
Columba livia
Corapipo altera
Corvus cornix cornix
Corvus brachyrhynchos
Corvus moneduloides
Coturnix japonica
Cuculus canorus
Cyanistes caeruleus
Dromaius novaehollandiae
Egretta garzetta
Empidonax traillii
Eurypyga helias
Falco cherrug
Falco peregrinus
Ficedula albicollis
Fulmarus glacialis
Gallus gallus
Gavia stellata
Geospiza fortis
Haliaeetus albicilla
Haliaeetus leucocephalus
Lepidothrix coronata
Leptosomus discolor
Lonchura
Manacus vitellinus
Meleagris gallopavo
Merops nubicus
Mesitornis unicolor
Neopelma chrysocephalum
Nestor notabilis
Nipponia nippon
Nothoprocta perdicaria
Numida meleagris
Opisthocomus hoazin
Parus major
Pelecanus crispus
Phaethon lepturus
Phalacrocorax carbo
Phasianus colchicus
Picoides pubescens
Pipra filicauda
Pseudopodoces humilis
Pterocles gutturalis
Pygoscelis adeliae
Serinus canaria
Strigops habroptila
Struthio
Sturnus vulgaris
Taeniopygia guttata
Tauraco erythrolophus
Tinamus guttatus
Tyto alba
Zonotrichia albicollis
